# Supplementary material for: Analysis of the diversity and tissue specificity of sucrose synthase genes in the long read transcriptome of sugarcane
Source: BMC Plant Biol. 2019 Apr 25;19:160. doi: 10.1186/s12870-019-1733-y (PMC6485122; doi:10.1186/s12870-019-1733-y)
Supplement: Supplementary file 1 — Table S1. Details of RNA-Seq reads from various tissues used for the SuSy expression study. Table S2. Raw counts for SuSy gene expression from different tissue sample. Table S3. SuSy transcripts from the SUGIT transcriptome database. Table S4. Codon-based Test of Positive Selection for analysis between SUSY1 sequences. Table S5. Codon-based Test of Positive Selection for analysis between SUSY2 sequences. Table S6. Codon-based Test of Positive Selection for analysis between SUSY4 sequences. Table S7. Log2-fold change values and FDR corrected heat map for SuSy transcripts expression in the genotype KQ228. S8. Log2-fold change values and FDR corrected heat map for SuSy transcripts expression in the genotype Q208. Table S9. Similarity percentage observed between different SuSy isoforms using Clustal W 2.1 (XLSX 362 kb) [file 12870_2019_1733_MOESM1_ESM.xlsx]

## Sheet: Sup Table S1
		Supplementary Table S1. SuSy transcripts from the SUGIT transcriptome database
		Feature	Transcript size (bp)	ORF (coordinates)	CDS length (bp)	Annotation
		c38147f2p0409	409	nil		susy2
		c16289f1p1501	501	nil		susy4
		c28022f1p0543	540	nil		susy2
		c10094f2p0745	745	82-462	381	susy4
		c74711f1p0808	810	97-468	372	susy2
		c116088f1p0905	909	26-523	498	susy1
		c96232f1p0928	928	77-778	702	susy7
		c98594f1p01002	1001	15-662	648	susy2
		c49113f2p01022	1022	79-771	693	susy2
		c14736f1p0994	1022	38-586	549	susy4
		c37122f1p01052	1053	5-709	705	susy4
		c79964f3p01080	1084	29-739	711	susy1
		c36015f2p11118	1118	8-718	711	susy1
		c60373f1p01298	1165	72-908	837	susy2
		c26397f1p01230	1190	140-832	693	susy2
		c87268f1p01194	1194	108-944	837	susy2
		c28628f1p01208	1208	41-889	849	susy4
		c76991f1p01234	1238	124-828	705	susy4
		c98296f1p01331	1245	160-996	837	susy2
		c24277f1p01267	1267	198-908	711	susy1
		c107890f1p01311	1311	20-868	849	susy4
		c63372f1p11403	1403	135-1145	1011	susy2
		c81187f1p11415	1415	28-1056	1029	susy1
		c74543f1p21553	1553	127-1155	1029	susy1
		c73704f1p31559	1560	87-1310	1224	susy2
		c55075f1p01581	1583	149-1300	1152	susy4
		c71489f1p01756	1754	199-1356	1158	susy1
		c75113f1p01829	1896	310-1461	1152	susy4
		c85003f1p01972	1948	155-1750	1596	susy2
		c86130f1p01915	1952	108-1703	1596	susy2
		c115564f3p41962	1963	109-1608	1500	susy1
		c83787f1p02009	2030	24-1694	1671	susy2
		c68367f1p12019	2040	32-1645	1614	susy2
		c87214f1p02050	2053	82-1695	1614	usy2
		c5468f3p32282	2282	7-1920	1914	susy2
		c94126f1p02442	2359	47-1396	1350	susy4
		c104204f1p22473	2473	269-2242	1974	susy2
		c94386f1p02539	2545	354-2327	1974	susy2
		c65347f1p02616	2632	118-2415	2298	susy7
		c82447f1p02646	2648	55-681;721-2514	208; 1794	susy2
		c124184f1p02751	2657	54-1628;1625-2461	524 ;627	susy2
		c93008f1p32673	2676	88-2379	837	susy 2
		c122675f5p152686	2686	55-2463	1575	susy2
		c123517f5p92687	2687	60-2468	2292	susy2
		c118168f1p02827	2710	54-1628;1625-2461	1575; 837	susy2
		c119532f1p02948	2739	46-2454	2409	susy2
		c123959f1p02764	2741	82-2490	837	susy2
		c98328f1p02743	2754	55-2463	1575	susy2
		c122106f1p32763	2767	109-2517	2409	susy2
		c115395f1p02870	2789	106-1680;1677-2513	1575;837	susy 2
		c123323f40p222788	2790	126-2534	2409	susy2
		c94081f1p12794	2800	55-1509;1714-2550	1455;837	susy2
		c96469f1p52803	2803	173-2452	2280	susy1
		c86941f6p222809	2809	54-2467	2409	susy2
		c92044f1p02768	2841	109-1053;1117-1368;1122-2592	945;252;1470	susy2
		c99109f1p142868	2868	240-2648	2409	susy2
		c99004f1p02866	2885	55-633; 645-2543	579;1899	susy2
		c87566f2p02873	2894	63-2513	2451	susy1
		c87962f1p22910	2910	124-2553	2430	susy4
		c92464f1p03006	2911	111-1790; 1998-2690	1680;693	susy2
		c81016f2p32950	2950	112-2541	2430	susy4
		c87389f1p142948	2950	243-2651	2409	susy2
		c115017f2p72973	2973	173-2623	2451	susy1
		c91576f1p32989	2995	173-2605	2433	susy1
		c80748f4p123011	3011	173-2623	2451	susy1
		c90355f8p113016	3018	178-2628	2451	susy1
		c94476f1p02973	3036	229-2679	2451	susy1
		c56453f1p13241	3239	113-2542	2430	susy4
		c99274f1p03496	3255	127-1707;1541-1846; 2113-2661	1581; 306; 549	susy4
		c109934f1p24379	4395	999-1277;1585-4035	279; 2451	susy1
		c108351f1p54425	4428	1604-4054	2451	susy1
		c102713f3p44436	4438	1030-1308; 1616-4066	279;2451	susy1
		c111075f1p04588	4585	1717-2226;2266-2805;3038-3532;3740-4036;4186-4452	510;540;495;297;267	susy2
		c108430f1p04672	4652	1994-4402	2409	susy2

## Sheet: Sup Table S2
	Supplementary Table S2 . Codon-based Test of Positive Selection for analysis between SUSY1 sequences
	c102713f3p44436		-3.05859	-2.8814	-1.52921	-1.51702	-2.33888	-0.819813	-2.39706	-3.54999	-1.09052	-2.52684	-0.899065	-2.39678	-2.6003	-2.16685	-2.01547	-1.29532	-3.19201	-3.63272	-2.88132	-2.17378	-1.30444
	c108351f1p54425	1		-2.26591	-2.28903	-1.91055	-1.53799	-0.174187	-1.75563	-2.39349	-2.72006	-1.65021	-2.54021	-1.8306	-2.02623	-1.46604	-1.82545	-0.737467	-2.08517	-2.91481	-2.20058	-3.08178	-1.52184
	c109934f1p24379	1	1		-2.43078	-2.35689	-2.18008	-0.612502	-2.37165	-1.67127	-2.68528	-2.24815	-1.9737	-2.321	-2.0249	-1.82507	-1.52249	-1.12292	-2.31508	-3.08088	-2.98298	-3.24605	-1.8232
	c94476f1p02973	1	1	1		-2.37467	-2.90895	-1.16295	-2.48193	-3.81259	-2.37849	-2.59441	-2.1742	-1.82983	-2.67096	-2.46857	-2.32116	-0.73527	-3.69323	-3.68735	-2.40387	-1.82998	-0.630861
	c90355f8p113016	1	1	1	1		-2.2516	-0.0532521	-2.09385	-2.999	-2.08346	-1.64958	-1.67876	-1.65364	-2.02506	-2.0183	-1.63969	0.507647	-2.90373	-3.08097	-1.85923	-1.8298	-0.29981
	c80748f4p123011	1	1	1	1	1		0.702018	-2.53958	-2.77542	-3.07177	-1.41726	-1.9808	-1.53062	-1.12801	-1.52568	-1.52314	-0.235149	-1.82768	-2.14555	-2.80739	-2.90839	-1.15034
	c91576f1p32989	1	1	1	1	1	0.242014		-0.213661	-0.186133	-3.43988	0.900884	-0.123554	0.583302	0.657814	1.87953	1.85269	1.52564	1.35038	-0.238501	-0.159486	-3.35473	1.49869
	c115017f2p72973	1	1	1	1	1	1	1		-2.47994	-2.80689	-2.34326	-1.82929	-1.46966	-2.43287	-2.42551	-1.72285	-0.317277	-2.81112	-3.05631	-0.923647	-2.63531	0.545777
	c87566f2p02873	1	1	1	1	1	1	1	1		-3.48799	-2.78515	-2.87866	-2.47652	-2.63113	-2.46919	-2.25301	-0.734589	-2.84983	-3.21596	-3.19097	-3.3558	-2.01226
	c96469f1p52803	1	1	1	1	1	1	1	1	1		-2.31982	-0.634025	-2.40664	-2.61139	-1.92978	-2.01931	-1.31954	-3.19518	-3.64713	-2.71557	-2.17378	-1.31581
	c115564f3p41962	1	1	1	1	1	1	0.184727	1	1	1		-2.17239	-1.82979	-1.47386	-1.15811	-1.8246	-0.734589	-1.82655	-2.59412	-2.62531	-2.08825	-1.52005
	c71489f1p01756	1	1	1	1	1	1	1	1	1	1	1		-2.39707	-2.6003	-2.16685	-2.01525	-1.29532	-2.25788	-3.0296	-2.13072	-1.91419	-1.30629
	c74543f1p21553	1	1	1	1	1	1	0.280392	1	1	1	1	1		-1.88216	-1.92212	-1.92	-0.45069	-1.92917	-2.26171	-1.86916	-1.41896	0
	c81187f1p11415	1	1	1	1	1	1	0.255959	1	1	1	1	1	1		-1.87257	-2.16642	-1.29428	-1.92547	-2.53266	-2.70933	-1.89317	-1.44802
	c24277f1p01267	1	1	1	1	1	1	0.0312989	1	1	1	1	1	1	1		-0.902655	-1.29448	-0.317303	-2.25283	-2.30702	-1.65029	-1.91488
	c36015f2p11118	1	1	1	1	1	1	0.0331919	1	1	1	1	1	1	1	1		-1.28957	-1.00192	-1.8246	-1.57907	-1.64683	-1.63405
	c79964f3p01080	1	1	1	1	0.306316	1	0.0648657	1	1	1	1	1	1	1	1	1		-0.957737	-0.733593	-0.910072	2.00639	-0.424359
	c5468f3p32282	1	1	1	1	1	1	0.089718	1	1	1	1	1	1	1	1	1	1		-2.84166	-2.70208	-2.96769	-1.63323
	c87214f1p02050	1	1	1	1	1	1	1	1	1	1	1	1	1	1	1	1	1	1		-3.46095	-2.99762	-0.65006
	c68367f1p12019	1	1	1	1	1	1	1	1	1	1	1	1	1	1	1	1	1	1	1		-2.5245	-0.520376
	c83787f1p02009	1	1	1	1	1	1	1	1	1	1	1	1	1	1	1	1	0.0235316	1	1	1		0
	c116088f1p0905	1	1	1	1	1	1	0.0682904	0.293116	1	1	1	1	1	1	1	1	1	1	1	1	1
	The probability of rejecting the null hypothesis of strict-neutrality (dN = dS) in favor of the alternative hypothesis (dN > dS) (below diagonal) is shown. Values of P less than 0.05 are considered significant at the 5% level and are highlighted. The test statistic (dN - dS) is shown above the diagonal. dS and dN are the numbers of synonymous and nonsynonymous substitutions per site, respectively…

## Sheet: Sup Table S3
	Supplementary Table S3. Codon-based Test of Positive Selection for analysis between SUSY2 sequences
	c108430f1p04672		-0.40367	-0.968472	0.203799	-1.03358	-0.838238	-1.15885	-0.696659	-1.32544	-0.182713	-0.60924	-0.0425922	-0.754095	-0.652857	1.8575	-0.599586	-0.699016	-0.218267	-1.43754	-1.35069	-0.780984	-0.110736	0.263596	-0.323115	-0.987288	-0.988735	-0.731326
	c111075f1p04588	1		-1.35946	-1.34745	-1.44306	-1.13716	-1.39772	-1.44587	-0.928489	-0.909309	-1.20835	-1.19019	-1.01644	-1.47177	-1.44216	-1.35753	-1.18247	-1.48924	-0.28965	-1.1598	-0.998667	-1.29286	-1.28424	-1.29294	-1.34306	-1.5265	-1.53454
	c87389f1p142948	1	1		0.102526	-1.24334	0.0727527	0	0.206252	-0.117035	0.223153	-0.270021	0.0212933	-0.696273	0.244634	0.469829	1.41498	-0.780554	-0.211802	-1.29414	-0.819401	2.23934	2.003	-0.107554	2.00377	0.418579	0.418263	1.41599
	c99004f1p02866	0.419428	1	0.459255		0.10796	1.12826	-0.434918	0.203799	-0.286593	1.40049	1.31694	-0.218709	0.250717	0.897024	-0.0883606	-0.283281	-0.350683	-0.34353	-1.30399	0.0616067	0.966444	0.772096	1.00037	0.64352	0.24498	0.063191	0.652596	-0.943567	-0.590971	0.188045	0.188981	-1.1753	-0.14444	-0.331853
	c99109f1p142868	1	1	1	0.457104		0.0801429	0	0.208596	-0.112493	-0.107565	-0.262558	0.353176	-0.690281	-0.285857	0.472648	1.41498	-0.77592	-0.211802	-1.29414	-0.819401	2.23936	2.00304	-0.107554	2.00384	0.42347	0.422331	1.41603	-1.47978	-1.12375	-1.48503	-1.62828	-1.69535	0.0664553	-2.36473
	c92044f1p02768	1	1	0.471062	0.130731	0.468129		0.796806	1.26989	0.151149	0.745353	0.299757	1.01676	-0.645254	0.572525	1.60411	1.58767	-0.431953	0.986387	-0.737842	0.204147	2.00234	2.24026	0.0833796	2.00377	0.418858	0.418263	1.41599	2.00533	0.25527	-0.0720758	-0.0749372	0	-0.271409	1.00185
	c86941f6p222809	1	1	1	1	1	0.213569		0.206252	1.41497	0.940754	0.292743	0.0212933	-0.531285	0.244634	0.469829	1.41498	-0.780554	-0.211802	-1.29414	-0.107376	2.23934	2.003	-0.107554	2.00377	0.418579	0.418263	1.41599	0.886505	0.311764	0	1.00074	-0.93933	-0.271409	-0.0401147
	c94081f1p12794	1	1	0.418472	0.419428	0.417559	0.10329	0.418472		0.68734	0.88989	0.710732	0.449663	-0.33977	-0.437511	0.502344	0.691042	-0.550062	0.283669	-1.07563	0.299269	1.31163	0.88014	-0.133412	0.861799	0.0650809	0.064299	0.177754	1.73578	0.263034	-0.0669476	-0.0652771	0	-0.271409	1.00198
	c123323f40p222788	1	1	1	1	1	0.440056	0.079833	0.246597		-0.187348	-0.491677	0.054454	-0.532055	-0.129946	0.105059	0	-1.14435	0.0739796	-1.40916	-0.606945	2.65118	2.45501	-0.509292	1.41554	0.648395	0.418263	1.41599	1.73568	0.255746	-0.0720758	-0.0709929	0	-0.271409	1.00185
	c115395f1p02870	1	1	0.411898	0.0819736	1	0.228758	0.174361	0.187653	1		0.774819	0.827321	0.255156	2.00911	0.912385	1.04911	1.26375	0.0158007	-1.10086	1.19222	1.81233	1.20879	2.00299	1.07619	1.00237	1.09099	1.10194	0.191346	0.25527	-0.0720758	-0.719787	0	-0.271409	1.00185
	c122106f1p32763	1	1	1	0.0951841	1	0.38244	0.385112	0.239315	1	0.219985		0.460839	-0.232488	0.898569	1.0229	0.464957	-1.0009	0.345751	-0.908406	-0.26844	0.635825	0.434103	1.00037	0.169158	0.244256	0.0620829	0.175978	0.44073	-0.301635	-0.299862	-0.718608	-0.660499	-0.271409	-0.331853
	c98328f1p02743	1	1	0.491524	1	0.362288	0.155656	0.491524	0.326882	0.478332	0.204849	0.322874		0.0403625	1.31307	0.118433	0.258896	-0.557565	1.50735	-1.196	0.573552	0.426584	0.335936	0.694322	-0.0188748	0.073539	0.0361762	-0.0795808	1.73565	0.25527	-0.0720758	-0.0714174	0	-0.271409	1.00185
	c123959f1p02764	1	1	1	0.401231	1	1	1	1	1	0.39952	1	0.483936		-0.616592	0.49442	-0.230739	0.468702	-0.491804	-1.41541	-0.817421	1.11376	0.43093	1.28823	0.646852	0.066059	-0.317879	0.178643	1.6113	0.689664	0.93452	1.4599	1.09162	-0.29144	1.18277
	c119532f1p02948	1	1	0.403579	0.185751	1	0.284019	0.403579	1	1	0.0233847	0.185341	0.0958325	1		0.141285	0.104477	0.38721	-0.366923	-1.03564	0.23293	-0.27104	-0.301019	0.771752	-0.461778	-0.452346	-0.835167	-1.03832	0.438503	0.0104071	1.00074	1.41652	-0.660499	-0.271409	-0.331853
	c118168f1p02827	0.0328455	1	0.319665	1	0.318662	0.0556596	0.319665	0.308173	0.458252	0.181698	0.154205	0.452961	0.310957	0.443941		0.108345	-0.605701	-0.110102	-1.50796	0.515404	0.965547	0.770926	-0.308143	0.412803	0.44133	0.294204	0.422812	-0.31433	-0.212204	0.0986306	-0.255509	-0.195214	-0.204067	0.0797317
	c122675f5p152686	1	1	0.0798316	1	0.0798315	0.0574963	0.0798316	0.245437	1	0.148118	0.321403	0.39808	1	0.458483	0.456952		-1.14236	0.0739796	-1.40916	0.457238	2.6512	2.45507	-0.509292	1.41557	0.655487	0.42412	1.41602	0.441843	0.0146793	2.24434	2.24521	-0.345157	-0.271409	-0.0314426
	c93008f1p32673	1	1	1	1	1	1	1	1	1	0.104385	1	1	0.320066	0.349643	1	1		-1.02182	-1.52466	-0.565419	0.0456818	-0.139619	-0.667135	-0.524596	-0.312207	-0.474915	-0.519198	0.0970555	-0.789438	-0.45613	0.33823	-0.191963	-0.207483	-1.49987
	c124184f1p02751	1	1	1	1	1	0.162964	1	0.388577	0.470575	0.49371	0.365068	0.0671749	1	1	1	0.470575	1		-1.07366	0.0996087	0.33582	0.701388	-0.252155	0.531266	0.019035	0.0160759	0.0801666	0.618192	-0.0360209	0.18774	0.435429	-0.294591	-0.101047	0.484765
	c82447f1p02646	1	1	1	1	1	1	1	1	1	1	1	1	1	1	1	1	1	1		-1.07298	-1.05212	-1.34568	-1.46189	-1.45441	-1.28134	-1.51805	-1.47478	1.73577	0.265421	-0.0653826	-0.0635501	0	-0.271409	1.00196
	c94386f1p02539	1	1	1	0.475489	1	0.419292	1	0.382626	1	0.117765	1	0.283672	1	0.408106	0.30361	0.324163	1	0.460411	1		1.29939	1.0895	0.0239879	1.07161	1.00054	1.00061	0.655512	-0.1097	-0.446064	-0.665633	-0.361235	-1.17656	-0.271409	-0.331853
	c104204f1p22473	1	1	0.013488	0.167883	0.0134874	0.0237513	0.013488	0.0960753	0.00455192	0.0362181	0.263051	0.335223	0.133805	1	0.168106	0.00455165	0.48182	0.368797	1	0.0981502		1.41528	0.6142	2.4565	0.87577	0.87504	2.00509	0.265236	-0.263281	-0.686695	-1.00431	-0.570026	-0.258127	-0.358131
	c86130f1p01915	1	1	0.0237155	0.220788	0.0237134	0.0134572	0.0237155	0.190271	0.007761	0.114559	0.332497	0.368753	0.333646	1	0.221133	0.00775973	1	0.24221	1	0.139058	0.0797883		0.60213	2.65452	1.07622	0.649643	2.24312	-1.41856	-0.947101	-1.54209	-1.50431	-1.60551	0.000676974	-2.20476
	c85003f1p01972	0.396272	1	1	0.159572	1	0.466844	1	1	1	0.0237158	0.159572	0.244411	0.100073	0.220889	1	1	1	1	1	0.490451	0.270123	0.274112		0.410699	0.416818	0.238792	0.418133	0.193452	0.316677	-0.102218	-0.10066	-0.0571991	-0.327379	-0.650797
	c73704f1p31559	1	1	0.0236735	0.260557	0.0236697	0.0236735	0.0236735	0.195258	0.0797495	0.142	0.432979	1	0.259481	1	0.340244	0.0797463	1	0.298108	1	0.143023	0.00773043	0.00450961	0.341013		1.0734	0.866483	1.00063	2.24401	0.267236	0.449993	0.452765	0	-0.25453	1.00191
	c63372f1p11403	1	1	0.338136	0.403445	0.336355	0.338035	0.338136	0.474109	0.258984	0.159092	0.403725	0.47075	0.47372	1	0.329884	0.256704	1	0.492422	1	0.159531	0.191452	0.141993	0.338778	0.142622		1.41591	0.873771	2.45982	0.435594	0.674739	0.676904	1.00106	-0.25453	1.41948
	c98296f1p01331	1	1	0.338251	0.47486	0.33677	0.338251	0.338251	0.47442	0.338251	0.138731	0.4753	0.485601	1	1	0.384555	0.336119	1	0.4936	1	0.159514	0.19165	0.258582	0.405837	0.193977	0.0796967		0.874582	0.668447	0.158282	0	1.00086	-0.349314	-0.271409	-0.0414121
	c87268f1p01194	1	1	0.0796851	0.257633	0.0796787	0.0796851	0.0796851	0.429608	0.0796851	0.136347	0.430304	1	0.42926	1	0.336594	0.0796793	1	0.468119	1	0.256696	0.023602	0.0133623	0.338299	0.159511	0.191994	0.191774		1.41619	-0.115952	0.439387	0.441011	1.41721	-0.217236	1.41947
	c26397f1p01230	1	1	0.023589	0.188559	0.042585	0.0425939	0.424289	0.330101	0.042596	0.0548705	0.330905	1	0.329699	0.461422	0.26881	0.0425859	1	0.395641	1	0.423466	0.0133328	0.00766276	0.252566	0.0796559	0.424412	0.330009	0.159494	0.191031	0.461292	-0.104632	-0.10396	-0.060948	-0.327379	-0.652379
	c60373f1p01298	1	1	0.399476	0.37788	0.396488	0.399292	0.399476	1	0.399476	0.245868	0.495857	1	0.494156	1	1	0.39557	1	1	1	0.376019	0.394873	0.331957	0.43725	1	0.322712	0.322069	0.470933	0.440984	0.46309	0.0887301	0.0905391	0.210003	-0.327379	-0.330218
	c49113f2p01022	0.42558	1	1	1	1	1	1	1	1	0.175956	0.159484	0.460798	0.0133218	1	0.425699	1	1	1	1	1	0.326764	0.25057	1	0.330586	1	0.464722	0.330586	1.0007	0.0730768	0.439387	0.441011	1.41721	-0.217236	1.41947
	c98594f1p01002	0.425214	1	1	0.159484	1	1	1	1	1	0.0734649	0.0796076	1	0.0132929	0.367891	0.332017	1	1	1	1	1	0.325768	0.249885	0.159455	0.329999	1	0.464005	0.329999		0.281889	0.671863	0.890497	0.204642	-0.217236	1.74174
	c74711f1p0808	1	1	1	1	1	1	1	1	1	0.138593	1	1	1	1	1	1	1	1	1	1	1	0.159405	1	0.0795064	1	0.417011	0.0795064	0.389257		0.195077	-0.114406	-0.0821174	-0.463047	-0.694554
	c28022f1p0543	1	0.473563	1	1	1	1	1	1	1	1	1	1	1	1	1	1	1	1	0.49973	1	1	1	1	1	1	1	1	0.251481	0.422831		1.00081	-0.348885	-0.271409	-0.0401147
	c38147f2p0409	1	1	0.159215	1	0.159185	0.159215	0.159215	1	0.159215	0.119619	1	0.468292	1	1	0.314363	0.159189	1	1	1	1	0.159201	0.0791762	1	0.0791767	1	1	0.0791767	0.18749	1	0.159466		-0.939189	-0.29971	-0.0401147
			The probability of rejecting the null hypothesis of strict-neutrality (dN = dS) in favor of the alternative hypothesis (dN > dS) (below diagonal) is shown. Values of P less than 0.05 are considered significant at the 5% level and are highlighted. The test statistic (dN - dS) is shown above the diagonal. dS and dN are the numbers of synonymous and nonsynonymous substitutions per site, respectively…																										1	1	1	1	1		-0.153268
																													0.042058	1	1	1	0.159215	1

## Sheet: Sup Table S4
	Supplementarty Table S4.Codon-based Test of Positive Selection for analysis between SUSY4 sequences
	c99274f1p03496		1.07753	-0.368978	-0.153144	-0.824889	0.077457	0.401895	0.8154	0.255886	0.675985	0.349185	0.0257565	0.52607	-1.1557
	c56453f1p13241	0.141701		-0.375862	-0.515875	-0.785175	-0.0722184	-1.02315	0.745942	0.653747	-0.296415	0.243984	0.55648	1.40865	1.04095
	c81016f2p32950	1	1		-0.370118	-0.76017	2.65271	-0.313976	1.41582	1.41588	-0.451197	-0.445931	0.278887	-0.661123	-0.291272
	c87962f1p22910	1	1	1		-1.49441	-0.417016	-0.669258	-0.337439	-0.327263	0.0889167	0	0.0743073	-1.00292	-0.259111
	c94126f1p02442	1	1	1	1		-0.972113	-1.24003	-0.662993	-0.496142	-0.610235	-1.23636	0.332324	-0.826109	2.01168
	c75113f1p01829	0.469195	1	0.00453246	1	1		-0.117034	0.673883	2.45818	-0.12348	-0.333168	0.425358	-0.210403	0.0176856
	c55075f1p01581	0.344238	1	1	1	1	1		-0.29606	-0.291586	0.783762	0	0.337979	-1.00292	-0.279485
	c107890f1p01311	0.208229	0.228581	0.0797088	1	1	0.250841	1		0	-0.119383	-0.239497	0.351983	-0.434775	0.0117139
	c76991f1p01234	0.399238	0.257263	0.079701	1	1	0.00769602	1	1		-0.113309	-0.239497	0.392575	-0.434775	0.0117139
	c28628f1p01208	0.250175	1	1	0.464648	1	1	0.217362	1	1		0.0281947	0.00290076	0.570306	-0.404171
	c37122f1p01052	0.363781	0.40383	1	1	1	1	1	1	1	0.488777		0.0908991	-1.00292	-0.413728
	c14736f1p0994	0.489747	0.289459	0.390406	0.470445	0.370112	0.335669	0.367985	0.362734	0.347665	0.498845	0.463862		0.122518	-0.291272
	c10094f2p0745	0.299905	0.0807621	1	1	1	1	1	1	1	0.284768	1	0.451347		-0.886823
	c16289f1p1501	1	0.149996	1	1	0.0232467	0.49296	1	0.495337	0.495337	1	1	1	1
	The probability of rejecting the null hypothesis of strict-neutrality (dN = dS) in favor of the alternative hypothesis (dN > dS) (below diagonal) is shown. Values of P less than 0.05 are considered significant at the 5% level and are highlighted. The test statistic (dN - dS) is shown above the diagonal. dS and dN are the numbers of synonymous and nonsynonymous substitutions per site, respectively…

## Sheet: Sup Table 5
	Supplementary Table S5: Log2-fold change values and FDR corrected heat map for SuSy transcripts expression in the genotype KQ228
		Log2 Fold Change
Protein Name	Name	MI vs. TI	BI vs. MI	BI vs. TI	L1 vs. MI	L5 vs. MI	L1 vs. TI	L5 vs. TI	L1 vs. BI	L1 vs. R	L5 vs. R	R vs. MI	R vs. BI	L5 vs. BI	R vs. TI	L5 vs. L1
Sucrose Synthase (SuSy) Transcript 1	c96469f1p52803	-6.16491	0	-6.11614	0	0	-11.8116	-9.81164	0	-12.333	-9.96447	6.42401	6.74385	0	0	0
Sucrose Synthase (SuSy) Transcript 2	c71489f1p01756	-3.3216	0	0	0	-5.94491	-6.39364	-9.32022	0	-7.47183	-10.1089	4.24951	3.91766	-6.1165	0	0
Sucrose Synthase (SuSy) Transcript 3	c65347f1p02616	-3.13916	0	-3.44625	0	0	-4.23161	-4.20553	0	-3.78021	-3.89138	2.83701	3.33323	0	0	0
Sucrose Synthase (SuSy) Transcript 4	c109934f1p24379	-3.297	0	-4.55434	0	0	-5.1369	-6.05284	0	-4.60715	-5.47195	2.94686	4.05424	0	0	0
Sucrose Synthase (SuSy) Transcript 5	c81187f1p11415	-2.54356	0	0	-4.18456	-4.14098	-6.76581	-6.78226	0	-7.17594	-7.16999	3.08362	4.20874	0	0	0
Sucrose Synthase (SuSy) Transcript 6	c115017f2p72973	-2.77637	0	-3.52368	-4.11623	-3.58483	-6.8665	-6.51429	0	-6.959	-6.66887	3.01182	3.82484	-2.79391	0	0
Sucrose Synthase (SuSy) Transcript 7	c115564f3p41962	-2.41681	0	-3.99305	-5.19051	-4.27483	-7.88793	-6.70017	0	-8.12014	-6.786	2.65522	4.33892	0	0	0
Sucrose Synthase (SuSy) Transcript 8	c5468f3p32282	0	0	0	0	0	-9.49612	-4.77539	0	-9.2028	-4.24817	3.22891	0	0	0	0
Sucrose Synthase (SuSy) Transcript 9	c91576f1p32989	0	0	0	-4.95393	-8.55196	-7.02786	-10.7025	0	-7.25496	-11.1065	2.39867	3.47184	0	0	0
Sucrose Synthase (SuSy) Transcript 10	c102713f3p44436	0	0	-3.92172	0	-3.00269	-5.13042	-5.02836	0	-4.60386	-4.27528	0	3.37057	0	0	0
Sucrose Synthase (SuSy) Transcript 11	c68367f1p12019	0	0	0	0	0	-9.21146	-7.71246	0	-10.1695	-8.17125	4.10657	3.26315	0	0	0
Sucrose Synthase (SuSy) Transcript 12	c80748f4p123011	-3.37171	0	-5.44511	-4.46926	-3.52747	-7.89593	-6.94927	0	-8.17741	-7.19435	3.76078	5.87997	0	0	0
Sucrose Synthase (SuSy) Transcript 13	c85003f1p01972	0	0	0	0	0	-3.20043	-4.46245	0	0	0	0	0	0	0	0
Sucrose Synthase (SuSy) Transcript 14	c99109f1p142868	0	0	0	0	0	0	-7.95905	0	-3.33385	-11.138	10.915	10.4421	0	0	0
Sucrose Synthase (SuSy) Transcript 15	c75113f1p01829	0	0	0	0	0	0	-7.56705	0	0	0	0	0	0	0	0
Sucrose Synthase (SuSy) Transcript 16	c123323f40p222788	0	0	0	0	0	-10.1958	0	-7.87252	-12.27	-5.45972	4.83679	4.06458	0	0	0
Sucrose Synthase (SuSy) Transcript 17	c87962f1p22910	0	0	0	0	0	0	1.65062	0	1.31901	1.86863	-1.36973	0	0	0	0
Sucrose Synthase (SuSy) Transcript 18	c36015f2p11118	0	0	0	0	0	-6.87517	-6.44734	0	-7.92378	-7.15513	4.60755	3.65119	0	0	0
Sucrose Synthase (SuSy) Transcript 19	c86130f1p01915	0	0	0	0	0	0	0	0	0	0	0	-9.4856	-9.27204	0	0
Sucrose Synthase (SuSy) Transcript 20	c87389f1p142948	0	0	0	0	0	0	0	0	0	-8.38796	0	0	0	0	0
Sucrose Synthase (SuSy) Transcript 21	c92044f1p02768	0	0	0	-3.15974	0	-4.27504	-2.79956	0	-5.83212	-4.27018	2.73984	3.12926	0	0	0
Sucrose Synthase (SuSy) Transcript 22	c49113f2p01022	0	0	0	0	0	0	0	0	-3.73056	-3.83084	5.54778	0	0	0	0
Sucrose Synthase (SuSy) Transcript 23	c87566f2p02873	-3.46208	0	-3.9009	-3.375	-4.16364	-6.74853	-7.66795	0	-6.99632	-7.71233	3.65652	3.82584	0	0	0
Sucrose Synthase (SuSy) Transcript 24	c87268f1p01194	0	0	0	0	0	0	0	0	-4.67707	-4.02605	5.79365	4.17267	0	3.15809	0
Sucrose Synthase (SuSy) Transcript 25	c93008f1p32673	0	0	0	0	0	-2.52558	0	0	-3.8728	-2.87116	2.47628	2.98087	0	0	0
Sucrose Synthase (SuSy) Transcript 26	c122106f1p32763	0	0	0	0	0	0	0	0	-4.79132	-4.74802	3.34473	5.69786	0	5.08329	0
Sucrose Synthase (SuSy) Transcript 27	c107890f1p01311	0	0	0	0	5.40657	0	0	0	0	0	5.55193	0	0	0	0
Sucrose Synthase (SuSy) Transcript 28	c81016f2p32950	0	0	0	0	0	0	0	0	0	0	0	0	0	0	0
Sucrose Synthase (SuSy) Transcript 29	c92464f1p03006	0	0	0	0	0	0	0	0	0	-4.30426	4.53627	0	0	0	0
Sucrose Synthase (SuSy) Transcript 30	c118168f1p02827	0	0	0	0	0	0	0	0	0	0	0	0	0	0	0
Sucrose Synthase (SuSy) Transcript 31	c119532f1p02948	0	0	0	-7.85447	0	-8.78804	-2.17723	0	-11.5795	-4.66482	3.50166	5.17466	0	2.51324	0
Sucrose Synthase (SuSy) Transcript 32	c63372f1p11403	0	0	0	0	0	0	-4.426	0	-5.94458	-6.83598	4.23362	4.22998	0	2.56422	0
Sucrose Synthase (SuSy) Transcript 33	c104204f1p22473	0	0	0	0	0	-6.11383	0	0	-8.22811	-4.09791	3.31455	7.01896	0	2.01662	0
Sucrose Synthase (SuSy) Transcript 34	c24277f1p01267	-3.84174	0	0	0	0	-6.80813	-7.37818	0	-7.30908	-7.81132	4.45242	4.07633	0	0	0
Sucrose Synthase (SuSy) Transcript 35	c55075f1p01581	0	0	0	0	0	2.75919	2.43809	0	3.19846	2.91438	0	0	0	0	0
Sucrose Synthase (SuSy) Transcript 36	c108430f1p04672	0	0	0	0	0	0	0	0	-3.15041	-3.92892	3.75354	3.74775	0	2.52531	0
Sucrose Synthase (SuSy) Transcript 37	c76991f1p01234	0	0	0	0	0	0	0	0	9.20425	9.64344	-9.34064	0	5.25852	-8.29683	0
Sucrose Synthase (SuSy) Transcript 38	c94476f1p02973	0	0	0	0	0	0	0	0	0	0	0	0	0	0	0
Sucrose Synthase (SuSy) Transcript 39	c94386f1p02539	0	0	0	-2.69084	0	-3.52201	0	0	-6.2704	-4.61585	3.42128	4.89885	0	2.75726	0
Sucrose Synthase (SuSy) Transcript 40	c26397f1p01230	0	0	0	0	0	0	0	0	-9.27106	-6.48265	4.33659	0	0	2.83932	0
Sucrose Synthase (SuSy) Transcript 41	c94081f1p12794	0	0	0	0	0	0	0	0	-3.37137	-3.63395	2.93122	3.56886	0	0	0
Sucrose Synthase (SuSy) Transcript 42	c83787f1p02009	0	0	0	0	0	0	0	0	0	-5.46427	0	0	0	0	0
Sucrose Synthase (SuSy) Transcript 43	c94126f1p02442	0	0	0	0	0	0	0	0	0	0	0	0	0	0	0
Sucrose Synthase (SuSy) Transcript 44	c124184f1p02751	0	0	0	0	0	0	0	0	-7.56493	-3.691	0	0	0	0	0
Sucrose Synthase (SuSy) Transcript 45	c108351f1p54425	-3.0566	0	0	-4.00258	0	-7.02978	-4.61899	0	-6.65986	-4.20487	2.7683	2.88582	0	0	0
Sucrose Synthase (SuSy) Transcript 46	c14736f1p0994	0	0	0	0	0	0	0	0	0	0	0	0	0	0	0
Sucrose Synthase (SuSy) Transcript 47	c73704f1p31559	0	0	0	-7.25682	0	-8.36676	0	0	-8.43126	-3.24484	0	0	0	0	0
Sucrose Synthase (SuSy) Transcript 48	c123959f1p02764	0	0	0	0	0	0	0	0	-4.63065	-3.821	2.72371	0	0	1.94893	0
Sucrose Synthase (SuSy) Transcript 49	c111075f1p04588	0	0	0	0	0	0	0	0	-2.52608	-1.80984	2.01342	0	0	0	0
Sucrose Synthase (SuSy) Transcript 50	c122675f5p152686	0	0	0	0	0	0	0	0	0	0	0	0	0	0	0
Sucrose Synthase (SuSy) Transcript 51	c123517f5p92687	0	0	0	0	0	0	0	0	-2.43483	0	3.02905	3.05841	0	3.58235	0
Sucrose Synthase (SuSy) Transcript 52	c28628f1p01208	0	0	0	0	0	0	0	0	2.13099	0	0	0	0	0	0
Sucrose Synthase (SuSy) Transcript 53	c38147f2p0409	0	0	0	0	0	0	0	0	-8.20724	-4.5722	2.46222	4.29191	0	3.28247	0
Sucrose Synthase (SuSy) Transcript 54	c56453f1p13241	0	0	0	0	0	0	0	0	0	0	0	0	0	0	0
Sucrose Synthase (SuSy) Transcript 55	c82447f1p02646	0	0	0	0	0	0	0	0	0	-1.84638	0	0	0	0	0
Sucrose Synthase (SuSy) Transcript 56	c74543f1p21553	-3.52727	0	-4.31245	-8.56886	-4.65414	-12.1616	-8.07273	0	-12.7497	-8.36148	3.94539	4.81031	-3.79246	0	0
Sucrose Synthase (SuSy) Transcript 57	c86941f6p222809	0	0	0	-2.79335	-1.85445	-3.26692	-2.37999	0	-5.50496	-4.53165	2.76177	5.22239	0	2.21032	0
Sucrose Synthase (SuSy) Transcript 58	c96232f1p0928	0	0	0	-3.13934	-2.22455	-3.60809	-2.74236	0	-3.5875	-2.64583	0	0	0	0	0
Sucrose Synthase (SuSy) Transcript 59	c98328f1p02743	0	0	0	0	0	-7.43393	-4.2554	0	-10.5149	-6.96203	3.58777	5.68091	0	2.78176	0
Sucrose Synthase (SuSy) Transcript 60	c99004f1p02866	0	0	0	-4.20333	0	-4.6095	0	0	-6.64272	-5.15237	2.50437	3.93323	0	0	0
Sucrose Synthase (SuSy) Transcript 61	c99274f1p03496	0	0	0	0	0	0	0	0	0	0	0	0	0	0	0
Sucrose Synthase (SuSy) Transcript 62	c10094f2p0745	0	0	0	0	0	0	0	0	0	0	0	0	0	0	0
Sucrose Synthase (SuSy) Transcript 63	c115395f1p02870	0	0	0	0	0	0	0	0	-9.66042	-10.5559	10.327	9.80981	0	10.9808	0
Sucrose Synthase (SuSy) Transcript 64	c116088f1p0905	0	0	0	0	0	0	0	0	0	0	0	0	0	0	0
Sucrose Synthase (SuSy) Transcript 65	c37122f1p01052	0	0	0	0	0	0	0	0	0	0	0	0	0	0	0
Sucrose Synthase (SuSy) Transcript 66	c60373f1p01298	0	0	0	0	0	0	0	0	0	0	0	0	0	0	0
Sucrose Synthase (SuSy) Transcript 67	c120235f1p36340	-2.95742	0	0	0	0	-3.67946	-4.49926	0	-3.31359	-4.0761	2.68214	3.39973	0	0	0
Sucrose Synthase (SuSy) Transcript 68	c74711f1p0808	0	0	0	0	0	0	0	0	0	0	0	0	0	0	0
Sucrose Synthase (SuSy) Transcript 69	c79964f3p01080	0	0	0	0	0	0	0	0	0	0	0	0	0	0	0
Sucrose Synthase (SuSy) Transcript 70	c98296f1p01331	0	0	0	0	0	0	0	0	0	0	0	0	0	0	0
Sucrose Synthase (SuSy) Transcript 71	c98594f1p01002	0	0	0	0	0	0	0	0	0	0	0	0	0	0	0
Sucrose Synthase (SuSy) Transcript 72	c87214f1p02050	-3.21485	0	-4.71933	-4.53144	-2.90524	-8.34232	-6.32122	0	-9.03559	-6.97581	3.95925	5.37366	0	0	0
Sucrose Synthase (SuSy) Transcript 73	c90355f8p113016	-3.27026	0	-4.73024	-4.83373	-3.3002	-8.15261	-6.63386	0	-8.31282	-6.76805	3.55043	4.97232	0	0	0

## Sheet: Sup Table 6
	Supplementary TABLE S6: Log2-fold change values and FDR corrected heat map for SuSy transcripts expression in the genotype Q208
		Log2 Fold Change
Protein Name	Transcript Name	MI vs. TI	BI vs. MI	BI vs. TI	L1 vs. MI	L5 vs. MI	L1 vs. TI	L5 vs. TI	L1 vs. BI	L1 vs. R	L5 vs. R	R vs. MI	R vs. BI	L5 vs. BI	R vs. TI	L5 vs. L1
Sucrose Synthase (SuSy) Transcript 1	c96469f1p52803	-6.11962	0	-4.57193	0	0	-7.16806	-5.3037	0	-7.18436	-5.31223	6.20221	4.77873	0	0	0
Sucrose Synthase (SuSy) Transcript 2	c71489f1p01756	-3.99877	0	-3.4761	0	0	-5.20417	-5.52575	0	-5.379	-5.6792	4.22252	3.82299	0	0	0
Sucrose Synthase (SuSy) Transcript 3	c65347f1p02616	-4.53591	0	-5.06073	0	0	-5.28656	-5.38708	0	-5.09157	-5.18153	4.43058	4.94211	0	0	0
Sucrose Synthase (SuSy) Transcript 4	c109934f1p24379	-5.20115	0	0	0	0	-4.80754	-4.47142	0	-4.94248	-4.52241	5.24996	0	0	0	0
Sucrose Synthase (SuSy) Transcript 5	c81187f1p11415	0	0	0	0	0	0	0	0	0	0	0	0	0	0	0
Sucrose Synthase (SuSy) Transcript 6	c115017f2p72973	0	0	0	0	0	-8.43122	-8.42755	0	-10.2742	-10.0044	0	0	0	0	0
Sucrose Synthase (SuSy) Transcript 7	c115564f3p41962	-4.18386	0	-3.45158	0	0	-11.8901	-6.04524	-8.16682	-12.8619	-5.99864	4.2094	3.59092	0	0	0
Sucrose Synthase (SuSy) Transcript 8	c5468f3p32282	-4.97386	0	-3.76125	0	0	-4.84277	-4.98151	0	-4.93991	-5.04655	5.12427	4.06343	0	0	0
Sucrose Synthase (SuSy) Transcript 9	c91576f1p32989	-5.26187	0	-3.72995	0	0	-4.96318	-4.80987	0	-5.02426	-4.86521	5.37646	3.96263	0	0	0
Sucrose Synthase (SuSy) Transcript 10	c102713f3p44436	-3.35075	0	-3.09769	0	0	-4.96546	-3.67502	0	-5.24388	-4.09956	3.77635	3.61712	0	0	0
Sucrose Synthase (SuSy) Transcript 11	c68367f1p12019	0	0	0	0	0	0	0	0	0	0	0	0	0	0	0
Sucrose Synthase (SuSy) Transcript 12	c80748f4p123011	-6.62991	0	-4.07653	0	0	-6.66164	-6.60707	0	-6.69278	-6.62455	6.72184	4.31042	0	0	0
Sucrose Synthase (SuSy) Transcript 13	c85003f1p01972	0	0	0	0	0	0	0	0	8.20402	9.1145	0	-10.518	0	-9.57674	0
Sucrose Synthase (SuSy) Transcript 14	c99109f1p142868	0	0	0	0	0	0	0	0	-4.55733	-3.20408	0	0	0	0	0
Sucrose Synthase (SuSy) Transcript 15	c75113f1p01829	0	0	0	0	0	0	0	0	0	0	0	0	0	0	0
Sucrose Synthase (SuSy) Transcript 16	c123323f40p222788	0	0	0	0	0	-2.70361	-2.71873	0	-3.34813	-3.33233	0	0	0	0	0
Sucrose Synthase (SuSy) Transcript 17	c87962f1p22910	0	0	0	-1.77805	0	0	0	0	0	0	0	0	0	0	0
Sucrose Synthase (SuSy) Transcript 18	c36015f2p11118	-4.40174	0	0	0	0	-5.67047	-4.73684	0	-5.30143	-4.34298	4.15658	0	0	0	0
Sucrose Synthase (SuSy) Transcript 19	c86130f1p01915	0	0	0	0	-2.18927	-2.08361	-2.59879	0	-2.28267	-2.74803	0	0	-2.5701	0	0
Sucrose Synthase (SuSy) Transcript 20	c87389f1p142948	0	0	0	-8.05478	0	-9.032	0	0	-10.7886	-4.09296	0	0	0	0	0
Sucrose Synthase (SuSy) Transcript 21	c92044f1p02768	0	0	0	-2.81038	-2.00986	-3.19901	-2.42125	0	-3.09822	-2.30784	0	0	0	0	0
Sucrose Synthase (SuSy) Transcript 22	c49113f2p01022	0	0	0	0	0	0	0	0	0	0	0	0	0	-7.92502	0
Sucrose Synthase (SuSy) Transcript 23	c87566f2p02873	-5.83548	0	0	0	0	-10.9625	-6.32646	0	-12.0622	-6.40656	6.01981	0	0	0	0
Sucrose Synthase (SuSy) Transcript 24	c87268f1p01194	0	0	0	-2.02127	0	-2.39966	-2.14108	0	-3.67612	-3.40372	1.74591	3.10812	0	1.36612	0
Sucrose Synthase (SuSy) Transcript 25	c93008f1p32673	0	0	0	-2.97359	0	-2.27146	0	0	-2.63259	-1.17369	0	0	0	0	0
Sucrose Synthase (SuSy) Transcript 26	c122106f1p32763	0	0	0	0	0	-3.8318	-3.43774	0	-4.40288	-3.96031	2.92311	0	0	0	0
Sucrose Synthase (SuSy) Transcript 27	c107890f1p01311	0	0	0	0	0	0	0	0	0	0	0	0	0	0	0
Sucrose Synthase (SuSy) Transcript 28	c81016f2p32950	0	0	0	-2.8565	-2.67727	0	0	0	0	-2.10712	0	0	0	0	0
Sucrose Synthase (SuSy) Transcript 29	c92464f1p03006	0	0	0	-3.31596	-1.72665	-3.47963	-1.9328	0	-4.26811	-2.68182	0	0	0	0	0
Sucrose Synthase (SuSy) Transcript 30	c118168f1p02827	0	0	0	0	0	0	0	0	0	0	0	0	0	0	0
Sucrose Synthase (SuSy) Transcript 31	c119532f1p02948	0	0	0	-2.48759	-1.87253	-3.26494	-2.66704	-2.76925	-3.89815	-3.29691	0	0	-2.15606	0	0
Sucrose Synthase (SuSy) Transcript 32	c63372f1p11403	0	0	0	0	0	0	0	0	-9.28309	-9.02014	4.4764	0	0	0	0
Sucrose Synthase (SuSy) Transcript 33	c104204f1p22473	0	0	0	-2.58768	0	-3.51267	-1.94987	-2.71255	-3.94702	-2.38411	0	0	0	0	1.55034
Sucrose Synthase (SuSy) Transcript 34	c24277f1p01267	0	0	0	0	0	0	0	0	0	0	0	0	0	0	0
Sucrose Synthase (SuSy) Transcript 35	c55075f1p01581	0	0	0	0	0	0	0	0	0	0	0	0	0	0	0
Sucrose Synthase (SuSy) Transcript 36	c108430f1p04672	0	0	0	-2.34228	0	-3.03251	-2.32193	0	-4.43444	-3.7495	2.15853	3.16261	0	0	0
Sucrose Synthase (SuSy) Transcript 37	c76991f1p01234	0	0	0	0	-7.86463	0	0	0	0	0	-7.96913	0	0	0	0
Sucrose Synthase (SuSy) Transcript 38	c94476f1p02973	0	0	0	0	0	0	0	0	0	0	0	0	0	0	0
Sucrose Synthase (SuSy) Transcript 39	c94386f1p02539	0	0	0	0	0	0	0	0	-4.38075	-3.44017	3.41684	3.27011	0	4.2795	0
Sucrose Synthase (SuSy) Transcript 40	c26397f1p01230	0	0	0	0	0	-2.91719	0	0	-3.76427	-2.17221	2.73143	4.02316	0	0	0
Sucrose Synthase (SuSy) Transcript 41	c94081f1p12794	0	0	0	-3.22763	0	-3.43083	0	0	-4.17338	-1.72158	0	0	0	0	0
Sucrose Synthase (SuSy) Transcript 42	c83787f1p02009	0	0	0	0	0	-8.11016	-8.13192	0	0	0	0	0	0	0	0
Sucrose Synthase (SuSy) Transcript 43	c94126f1p02442	0	0	0	0	0	0	0	0	0	0	0	0	0	0	0
Sucrose Synthase (SuSy) Transcript 44	c124184f1p02751	0	0	0	0	0	-4.75184	0	0	-5.11213	0	0	0	0	0	0
Sucrose Synthase (SuSy) Transcript 45	c108351f1p54425	-3.18708	0	-4.00686	0	0	-5.10731	-4.8392	0	-5.23233	-4.93679	3.36604	4.35765	0	0	0
Sucrose Synthase (SuSy) Transcript 46	c14736f1p0994	0	0	0	0	0	0	0	0	0	0	0	0	0	0	0
Sucrose Synthase (SuSy) Transcript 47	c73704f1p31559	0	0	0	0	0	0	-4.79539	-3.84074	0	0	0	0	-5.50928	0	0
Sucrose Synthase (SuSy) Transcript 48	c123959f1p02764	0	0	0	0	0	0	0	-4.68151	0	0	0	0	0	0	0
Sucrose Synthase (SuSy) Transcript 49	c111075f1p04588	0	0	0	-2.32353	0	-2.07903	0	0	-2.89416	-1.59845	0	0	0	0	0
Sucrose Synthase (SuSy) Transcript 50	c122675f5p152686	-3.15234	0	0	0	0	0	0	0	-3.63188	-2.08236	3.99559	3.00611	0	0	0
Sucrose Synthase (SuSy) Transcript 51	c123517f5p92687	0	0	0	0	0	-3.03435	-2.10064	0	-3.78719	-2.86982	0	0	0	0	0
Sucrose Synthase (SuSy) Transcript 52	c28628f1p01208	3.02345	0	0	-2.66336	-2.59806	0	0	0	0	0	0	0	0	0	0
Sucrose Synthase (SuSy) Transcript 53	c38147f2p0409	0	0	0	0	0	0	0	0	-4.47523	-3.09426	3.88018	0	0	0	0
Sucrose Synthase (SuSy) Transcript 54	c56453f1p13241	1.92294	0	0	-2.43004	-2.24263	0	0	0	0	0	0	0	0	0	0
Sucrose Synthase (SuSy) Transcript 55	c82447f1p02646	0	0	0	-2.63321	-1.91232	-2.58479	-1.91938	-2.76654	-2.76745	-2.07395	0	0	0	0	0
Sucrose Synthase (SuSy) Transcript 56	c74543f1p21553	-4.42052	0	-3.62053	0	0	-6.39744	-5.10135	0	-6.95167	-5.64364	5.02188	4.35906	0	0	0
Sucrose Synthase (SuSy) Transcript 57	c86941f6p222809	0	0	0	-2.12797	0	-2.92345	-2.30738	0	-3.43591	-2.81264	0	0	0	0	0
Sucrose Synthase (SuSy) Transcript 58	c96232f1p0928	0	0	0	0	0	-1.9463	-2.16951	0	-1.63278	-1.84816	0	0	0	0	0
Sucrose Synthase (SuSy) Transcript 59	c98328f1p02743	0	0	-6.84886	0	0	-3.1684	0	0	-4.88771	-2.46002	0	9.07736	6.51043	0	0
Sucrose Synthase (SuSy) Transcript 60	c99004f1p02866	0	0	0	-2.4502	-1.57692	-3.05407	-2.20288	-2.98905	-3.71948	-2.86628	1.36969	0	0	0	0
Sucrose Synthase (SuSy) Transcript 61	c99274f1p03496	0	0	0	-2.73837	-2.31469	0	0	0	0	0	0	0	0	0	0
Sucrose Synthase (SuSy) Transcript 62	c10094f2p0745	0	0	0	0	0	0	0	0	0	0	0	0	0	0	0
Sucrose Synthase (SuSy) Transcript 63	c115395f1p02870	0	0	0	0	0	0	0	0	-11.901	-11.6211	5.63778	0	0	4.43658	0
Sucrose Synthase (SuSy) Transcript 64	c116088f1p0905	0	0	0	0	0	0	0	0	0	0	0	0	0	0	0
Sucrose Synthase (SuSy) Transcript 65	c37122f1p01052	0	0	0	0	0	0	0	0	0	0	0	0	0	0	0
Sucrose Synthase (SuSy) Transcript 66	c60373f1p01298	0	0	0	0	0	0	0	0	0	0	0	0	0	0	0
Sucrose Synthase (SuSy) Transcript 67	c120235f1p36340	0	0	0	-3.93315	-3.64444	-4.83249	-4.60476	-4.27787	-4.19801	-4.07894	0	0	-3.99854	0	0
Sucrose Synthase (SuSy) Transcript 68	c74711f1p0808	0	0	0	0	0	0	0	0	0	0	0	0	0	0	0
Sucrose Synthase (SuSy) Transcript 69	c79964f3p01080	0	0	0	0	0	0	0	0	0	0	0	0	0	0	0
Sucrose Synthase (SuSy) Transcript 70	c98296f1p01331	0	0	0	-3.18994	0	-3.19348	0	0	-4.19488	-2.42117	0	0	0	0	0
Sucrose Synthase (SuSy) Transcript 71	c98594f1p01002	0	0	0	0	0	0	0	0	0	0	0	0	0	0	0
Sucrose Synthase (SuSy) Transcript 72	c87214f1p02050	-4.80378	0	-3.40981	0	0	-5.49088	-4.92493	0	-5.67133	-5.09862	5.04223	3.78169	0	0	0
Sucrose Synthase (SuSy) Transcript 73	c90355f8p113016	-4.02729	0	-3.69582	0	0	-5.75002	-5.9816	0	-5.73457	-5.95985	4.06796	3.85291	0	0	0

## Sheet: Sup Table S7
	Supplementary Table S7. Similarity percentage observed between different SuSy isoforms protein sequences using Clustal W 2.1
			SuSy1	SuSy2	SuSy4	SuSy7
		SuSy1	100
		SuSy2	80.2	100
		SuSy4	69.15	70.61	100
		SuSy7	57.98	58.2	59.5	100

## Sheet: Sup Table S8
	Supplemenatry Table S8. Details of RNA Seq reads from various tissues used for the SuSy expression study
	Sample details	Sample ID	Lane 1	Lane 2	Lane 3	Total Sequences in data sets	Total nucleotides in data sets	Lane 1	Lane 2	Lane 3
			Sequences in pairs					Nucleotides in each lane
	KQ228 Bottom Internode Rep 1	KQBR1	6514696	6621682	6820226	19956604	2514532104	820851696	834331932	859348476
	KQ228 Bottom Internode Rep 2	KQBR2	7275504	7359286	7545146	22179936	2794671936	916713504	927270036	950688396
	KQ228 Bottom Internode Rep 3	KQBR3	6845900	6927708	7076114	20849722	2627064972	862583400	872891208	891590364
	KQ228 Leaf 1 Rep 1	KQL1R1	17280010	17440766	17653656	52374432	6599178432	2177281260	2197536516	2224360656
	KQ228 Leaf 1 Rep 2	KQL1R2	19925498	20116726	20372234	60414458	7612221708	2510612748	2534707476	2556901484
	KQ228 Leaf 1 Rep 3	KQL1R3	14513530	14664828	14843248	44021606	5546722356	1828704780	1847760328	1870249248
	KQ228 Leaf 5 Rep 1	KQL5R1	19722136	19950346	20255070	59927552	7550871552	2484989136	2513743596	2552138820
	KQ228 Leaf 5 Rep 2	KQL5R2	32639732	32944378	33421970	99006080	12474766080	4112606232	4150991628	4211168220
	KQ228 Leaf 5 Rep 3	KQL5R3	10222896	10335106	10486014	31044016	3911546016	1288084896	1302223356	1321237764
	KQ228 Middle Internode Rep 1	KQMR1	6783092	6786676	7028378	20688146	2606706396	854669592	866461176	885575628
	KQ228 Middle Internode Rep 2	KQMR2	7047088	7179040	7403056	21629184	2725277184	887933088	904559040	932785056
	KQ228 Middle Internode Rep 3	KQMR3	6977650	7091070	7327638	21396358	2695941108	879183900	893474820	923282388
	KQ228 Root Rep 1	KQRR1	14673048	14800828	14984250	44458126	5601723876	1848804048	1864904328	1888015500
	KQ228 Root Rep 2	KQRR2	12765196	12858014	13020662	38643872	4869127872	1608414696	1620109764	1640603412
	KQ228 Root Rep 3	KQRR3	10195864	10270050	10366290	30832204	3884857704	1284678864	1294026300	1306152540
	KQ228 Top Internode Rep 1	KQTR1	8081592	8135548	8190356	24407496	3075344496	1018280592	1025079048	1031984856
	KQ228 Top Internode Rep 2	KQTR2	6300200	6349208	6445688	19095096	2405982096	793825200	800000208	812156688
	KQ228 Top Internode Rep 3	KQTR3	5512330	5561842	5651654	16725826	2107454076	694553580	700792092	712108404
					Total reads	647650714
	Q208 Bottom Internode Rep 1	Q2BR1	4606632	4669212	4775234	14051078	1770435828	580453632	588320712	601679484
	Q208 Bottom Internode Rep 2	Q2BR2	4044508	4099750	4203012	12347270	1555756020	509608008	516568500	529579512
	Q208 Bottom Internode Rep 3	Q2BR3	5709668	5788738	5947442	17445848	2198176848	719418168	729380988	749377692
	Q208 Leaf 1 Rep 1	Q2L1R1	10062878	10157754	10306212	30526844	3846382344	1267922628	1279877004	1298582712
	Q208 Leaf 1 Rep 2	Q2L1R2	14286756	14426910	14609328	43322994	5458697244	1800131256	1817790660	1840775328
	Q208 Leaf 1 Rep 3	Q2L1R3	11854754	11974934	12162910	35992598	4535067348	1493699004	1508841684	1532526660
	Q208 Leaf 5 Rep 1	Q2L5R1	21139636	21310068	21519804	63969508	8060158008	2663594136	2685068568	2711495304
	Q208 Leaf 5 Rep 2	Q2L5R2	25291022	25592462	26013230	76896714	9688985964	3186668772	3224650212	3,277,66,980
	Q208 Leaf 5 Rep 3	Q2L5R3	17413604	17576396	17805806	52795806	6652271556	2194114104	2214625896	2243531556
	Q208 Middle Internode Rep 1	Q2MR1	4616908	4677182	4777872	14071962	1773067212	581730408	589324932	602011872
	Q208 Middle Internode Rep 2	Q2MR2	4228200	4291040	4433902	12953142	1632095892	532753200	540671040	558671652
	Q208 Middle Internode Rep 3	Q2MR3	8262264	8368184	8592452	25222900	3178085400	1041045264	1054391184	1082648952
	Q208 Root Rep 1	Q2RR1	13174364	13293314	13477208	39944886	5033055636	1659969864	1674957564	1698128208
	Q208 Root Rep 2	Q2RR2	12444696	12549540	12721594	37715830	4752194580	1568031696	1581242040	1602920844
	Q208 Root Rep 3	Q2RR3	45417606	45787850	46351818	137557274	17332216524	5722618356	5769269100	5840329068
	Q208 Top Internode Rep 1	Q2TR1	5375456	5424508	5504748	16304712	2054393712	677307456	683488008	693598248
	Q208 Top Internode Rep 2	Q2TR2	6726310	6784978	6863414	20374702	2567212452	847515060	854907228	864790164
	Q208 Top Internode Rep 3	Q2TR3	4139644	4177454	4228462	12545560	1580740560	521595144	526359204	532786212
					Total reads	664039628
					All reads	1311690342

## Sheet: Sup Table S9
							Supplementary Table S9			RAW counts for SuSy gene expression from different tissue samples
Q208					QLeaf1				Qbottom				Qmiddle				Qroot				Qtop				Qleaf5				Name	QL	QB	QM	QR	QT	Q5
SUSY1	c102713f3p44436 sucrose synthase	0.44	0.16	0.38	0.326667	0.14	0.61	0.39	0.38	0.69	1.5	0.65	0.946667	2.94	17.08	8.3	9.44	22.1	9.38	24.5	18.66	0.28	0.59	0.29	0.386667				c102713f3p44436	0.326667	0.38	0.946667	9.44	18.66	0.386667
	c108351f1p54425 sucrose synthase	0.22	0.08	0.09	0.13	0	0	0.58	0.193333	0.67	0.93	0.34	0.646667	1.57	6.81	3.42	3.93333	9.25	3.67	15.3	9.40667	0	0.26	0.1	0.12				c108351f1p54425	0.13	0.193333	0.646667	3.93333	9.40667	0.12
	c109934f1p24379 sucrose synthase	0.05	0.08	0	0.0433333	0	0	0.51	0.17	0	0.24	0	0.08	0.5	1.48	1.05	1.01	2.23	1.41	3.41	2.35	0	0.09	0.06	0.05				c109934f1p24379	0.0433333	0.17	0.08	1.01	2.35	0.05
	c115017f2p72973 sucrose synthase	0	0	0	0	0	0	0.55	0.183333	0	0	0.02	0.00666667	0.13	1.03	0.51	0.556667	2.03	0	2.34	1.45667	0	0	0	0				c115017f2p72973	0	0.183333	0.00666667	0.556667	1.45667	0
	c115564f3p41962 sucrose synthase	0	0	0	0	0	0	0	0	0	0	0	0	2.76	4.53	1.47	2.92	6.44	3.37	10.2	6.67	0	0.12	0	0.04				c115564f3p41962	0	0	0	2.92	6.67	0.04
	c116088f1p0905	0	0	0	0	0	0	0	0	0	0	0	0	0	0	0	0	0	0	0	0	0	0	0	0				c116088f1p0905	0	0	0	0	0	0
	c24277f1p01267 sucrose synthase 1	0	0	0	0	0	0	0.24	0.08	0	0.84	0	0.28	0	0	0.43	0.143333	2.65	0	0.38	1.01	0	0	0	0				c24277f1p01267	0	0.08	0.28	0.143333	1.01	0
	c36015f2p11118 sucrose synthase	0.41	0.51	0	0.306667	0.54	0.87	0.37	0.593333	0.88	1.71	0.8	1.13	8.65	14.28	7.01	9.98	24.63	15.33	50.82	30.26	0.08	0.67	0.23	0.326667				c36015f2p11118	0.306667	0.593333	1.13	9.98	30.26	0.326667
	c71489f1p01756 sucrose synthase	0.54	0.18	0	0.24	0	0.92	1.23	0.716667	0.45	1.51	0.48	0.813333	4.29	17.36	8.43	10.0267	21.93	8.24	30.62	20.2633	0	0.5	0.18	0.226667				c71489f1p01756	0.24	0.716667	0.813333	10.0267	20.2633	0.226667
	c74543f1p21553 sucrose synthase	0	0.25	0.06	0.103333	0	0.97	0.4	0.456667	0.64	1.64	0.22	0.833333	8.33	28.11	13.59	16.6767	24.6	11.66	51.95	29.4033	0.19	0.14	0.32	0.216667				c74543f1p21553	0.103333	0.456667	0.833333	16.6767	29.4033	0.216667
	c79964f3p01080	0	0	0	0	0	0	0	0	0	0	0	0	0	0	0	0	0	0	0	0	0	0	0	0				c79964f3p01080	0	0	0	0	0	0
	c80748f4p123011 sucrose synthase	0.74	0.33	0	0.356667	0	1.4	0.75	0.716667	1.12	1.3	0.54	0.986667	15.1	34.85	20.19	23.38	54.09	30.29	89.1	57.8267	0.34	0.41	0	0.25				c80748f4p123011	0.356667	0.716667	0.986667	23.38	57.8267	0.25
	c81187f1p11415 sucrose synthase	0	0	0	0	0	0	0.58	0.193333	0	0	0	0	0.19	0.43	0.18	0.266667	0.18	0	1.61	0.596667	0.05	0	0	0.0166667				c81187f1p11415	0	0.193333	0	0.266667	0.596667	0.0166667
	c87566f2p02873 sucrose synthase	0	0	0	0	0	0	0	0	0.17	0	0.02	0.0633333	1.34	4.45	2.49	2.76	6.75	1.86	11.89	6.83333	0.00745	0.07	0	0.0258167				c87566f2p02873	0	0	0.0633333	2.76	6.83333	0.0258167
	c90355f8p113016 sucrose synthase	0.16	0	0.18	0.113333	0	0.43	0.99	0.473333	0.59	0.84	0.52	0.65	5.57	11.54	8.27	8.46	23.66	6.36	43.3	24.44	0	0.17	0	0.0566667				c90355f8p113016	0.113333	0.473333	0.65	8.46	24.44	0.0566667
	c91576f1p32989 sucrose synthase	0.77	0.72	0.34	0.61	0.28	0.79	0.99	0.686667	0	1.95	0.28	0.743333	11.22	25.61	16.6	17.81	39.44	20.98	68.04	42.82	0.32	0.54	0.58	0.48				c91576f1p32989	0.61	0.686667	0.743333	17.81	42.82	0.48
	c94476f1p02973 sucrose synthase	0.34	0.27	0.05	0.22	0	0	0.24	0.08	0	0	0.22	0.0733333	0.13	0.32	0.1	0.183333	0.4	0.18	1.07	0.55	0.13	0.13	0.08	0.113333				c94476f1p02973	0.22	0.08	0.0733333	0.183333	0.55	0.113333
	c96469f1p52803 sucrose synthase	0	0.85	0	0.283333	0	0.27	0.62	0.296667	1.02	1.74	0	0.92	17.58	27.22	17.12	20.64	53.16	24.8	82.8	53.5867	0.11	0.48	0.8	0.463333				c96469f1p52803	0.283333	0.296667	0.92	20.64	53.5867	0.463333
		QL				QB				QM				QR				QT				Q5
		QL				QB				QM				QR				QT				Q5
SUSY2	Name	R1	R2	R3		R1	R2	R3		R1	R2	R3		R1	R2	R3		R1	R2	R3		R1	R2	R3					Name	QL	QB	QM	QR	QT	Q5
	c104204f1p22473 sucrose synthase	0.85	1.58	1.83	1.42	5.56	3.67	1.38	3.53667	6.02	8.83	9.6	8.15	10.39	22.22	11.11	14.5733	25.78	14.5	28.02	22.7667	1.46	3.46	2.41	2.44333				c104204f1p22473	1.42	3.53667	8.15	14.5733	22.7667	2.44333
	c108430f1p04672 sucrose synthase	0.1	0.18	0.12	0.133333	0.66	0.14	0	0.266667	0.48	0.93	1.37	0.926667	0.89	4.27	2.12	2.42667	3.44	1.07	4.05	2.85333	0.09	0.26	0.19	0.18				c108430f1p04672	0.133333	0.266667	0.926667	2.42667	2.85333	0.18
	c111075f1p04588 sucrose synthase	0.39	0.93	0.88	0.733333	1.05	0.8	0.58	0.81	3.9	3.77	3.33	3.66667	1.27	6.53	3.55	3.78333	6.4	3.32	6.67	5.46333	0.43	1.78	1.13	1.11333				c111075f1p04588	0.733333	0.81	3.66667	3.78333	5.46333	1.11333
	c115395f1p02870 sucrose synthase	0	0	0	0	0	0	0	0	0	0	0	0	0.18	3.12	2.36	1.88667	0	0.05	0.56	0.203333	0	0	0	0				c115395f1p02870	0	0	0	1.88667	0.203333	0
	c118168f1p02827 sucrose synthase	0	0	0	0	0	0	0	0	0	0	0	0	0	0.08	0.02	0.0333333	0	0	0	0	0	0	0	0				c118168f1p02827	0	0	0	0.0333333	0	0
	c119532f1p02948 sucrose synthase	0.48	0.83	0.63	0.646667	3.07	2.57	0.83	2.15667	4.31	5.52	6.77	5.53333	7.2	14.46	7.88	9.84667	20.36	8.64	16.89	15.2967	0.57	1.27	0.67	0.836667				c119532f1p02948	0.646667	2.15667	5.53333	9.84667	15.2967	0.836667
	c122106f1p32763 sucrose synthase	0	0	0	0	0	0	0	0	0	0	0	0	0.74	3.99	3.22	2.65	0	0	0	0	0	0.03	0	0.01				c122106f1p32763	0	0	0	2.65	0	0.01
	c122675f5p152686 sucrose synthase	0	0	0	0	0	0	0	0	0	0	0	0	0	0	0	0	0	0	0	0	0	0	0	0				c122675f5p152686	0	0	0	0	0	0
	c123323f40p222788 sucrose synthase	0.03	0.09	0.13	0.0833333	0.74	0	0	0.246667	0	0	0	0	0.32	0.81	0.41	0.513333	0	0	0.26	0.0866667	0.1	0.13	0.01	0.08				c123323f40p222788	0.0833333	0.246667	0	0.513333	0.0866667	0.08
	c123959f1p02764 sucrose synthase	0	0.3	0.03	0.11	0	0	0.67	0.223333	0	1.12	0	0.373333	0.06	1.17	0.14	0.456667	3.2	2.13	3.85	3.06	0.13	0.21	0.5	0.28				c123959f1p02764	0.11	0.223333	0.373333	0.456667	3.06	0.28
	c124184f1p02751 sucrose synthase	0.07	0	0	0.0233333	0.12	0	0	0.04	0	0.33	0.24	0.19	0.08	0.4	0.21	0.23	0.19	0.08	0.27	0.18	0	0.01	0.03	0.0133333				c124184f1p02751	0.0233333	0.04	0.19	0.23	0.18	0.0133333
	c26397f1p01230 sucrose synthase 1	1.34	2.21	1.84	1.79667	2.67	0	0.58	1.08333	5.34	5.39	9.53	6.75333	8.07	28.45	13.42	16.6467	24.65	8.16	20.25	17.6867	1.52	2.9	1.77	2.06333				c26397f1p01230	1.79667	1.08333	6.75333	16.6467	17.6867	2.06333
	c28022f1p0543 sucrose synthase 1	0	0.26	0.46	0.24	0	0.4	0	0.133333	0.83	2.19	3.34	2.12	0.13	0.99	0.3	0.473333	1.27	0.64	0	0.636667	0.16	0.56	0.05	0.256667				c28022f1p0543	0.24	0.133333	2.12	0.473333	0.636667	0.256667
	c38147f2p0409 sucrose synthase	0.45	0.26	0	0.236667	1.51	0	0.19	0.566667	0	0.48	1.55	0.676667	2.58	6.55	2.88	4.00333	6.31	0.34	1.76	2.80333	0.21	0.83	0.42	0.486667				c38147f2p0409	0.236667	0.566667	0.676667	4.00333	2.80333	0.486667
	c49113f2p01022	0.67	0	0.6	0.423333	0	0	0	0	1.65	0.58	0	0.743333	0	0	0	0	0	5.25	0	1.75	0	0	0	0				c49113f2p01022	0.423333	0	0.743333	0	1.75	0
	c5468f3p32282 sucrose synthase	0.66	0.37	0.4	0.476667	0.63	0	0.4	0.343333	0.25	0	0.09	0.113333	9	10.69	5.32	8.33667	13.91	5.94	26.63	15.4933	0	0.41	0.16	0.19				c5468f3p32282	0.476667	0.343333	0.113333	8.33667	15.4933	0.19
	c60373f1p01298 sucrose synthase	0	0	0	0	0.26	0	0	0.0866667	0.19	0	0	0.0633333	0	0	0.18	0.06	0.22	0	0.93	0.383333	0	0	0	0				c60373f1p01298	0	0.0866667	0.0633333	0.06	0.383333	0
	c63372f1p11403 sucrose synthase	0	0	0	0	0	0	0	0	0.6	0.84	1.21	0.883333	0.39	2.7	0.93	1.34	1.66	0	1.54	1.06667	0	0	0.08	0.0266667				c63372f1p11403	0	0	0.883333	1.34	1.06667	0.0266667
	c68367f1p12019 sucrose synthase	0	0	0	0	0	0	0	0	0	0	0	0	0.15	0	0.04	0.0633333	0.17	0	0.24	0.136667	0	0	0	0				c68367f1p12019	0	0	0	0.0633333	0.136667	0
	c73704f1p31559 sucrose synthase	0.41	0	0	0.136667	0	0	0	0	0	0	0	0	0	0	0	0	0	0	0	0	0	0	0	0				c73704f1p31559	0.136667	0	0	0	0	0
	c74711f1p0808	0.11	0.31	0.46	0.293333	0.51	0	0	0.17	0.28	2.19	0.78	1.08333	0.5	3.88	1.81	2.06333	4.04	1.27	3.11	2.80667	0	0.64	0.18	0.273333				c74711f1p0808	0.293333	0.17	1.08333	2.06333	2.80667	0.273333
	c82447f1p02646 sucrose synthase	0.21	0.04	0	0.0833333	1.47	0.24	0.23	0.646667	1.02	2.05	1.12	1.39667	0.73	1.98	0.75	1.15333	2.01	2.34	3.08	2.47667	0.07	0.3	0.26	0.21				c82447f1p02646	0.0833333	0.646667	1.39667	1.15333	2.47667	0.21
	c83787f1p02009 sucrose synthase	0	0	0	0	0	0	0	0	0	0	0	0	0	0	0.22	0.0733333	0.76	0.44	1.12	0.773333	0	0	0	0				c83787f1p02009	0	0	0	0.0733333	0.773333	0
	c85003f1p01972 sucrose synthase	0.28	0	0.47	0.25	0	0	0.23	0.0766667	1.3	0	0	0.433333	0	0.45	0.19	0.213333	4.37	2.08	1.6	2.68333	0.63	0.63	0.49	0.583333				c85003f1p01972	0.25	0.0766667	0.433333	0.213333	2.68333	0.583333
	c86130f1p01915 sucrose synthase	0.77	0.47	0.38	0.54	0.58	0	0	0.193333	2.25	1.32	4.13	2.56667	1.36	4.1	1.7	2.38667	4.54	2.61	2.52	3.22333	0.13	0.75	0.24	0.373333				c86130f1p01915	0.54	0.193333	2.56667	2.38667	3.22333	0.373333
	c86941f6p222809 sucrose synthase	0	0	0	0	0	0	0	0	0	0	0	0	0.17	0	0	0.0566667	1.32	0.64	0	0.653333	0.08	0	0	0.0266667				c86941f6p222809	0	0	0	0.0566667	0.653333	0.0266667
	c87214f1p02050 sucrose synthase	0.4	0.28	0.52	0.4	0.65	0.84	0.15	0.546667	0.44	0.19	1.34	0.656667	10.99	21.68	13.17	15.28	26.82	20.15	48.52	31.83	0.25	0.45	0.49	0.396667				c87214f1p02050	0.4	0.546667	0.656667	15.28	31.83	0.396667
	c87268f1p01194 sucrose synthase	0.31	0	0.59	0.3	0.95	1.9	0	0.95	2.4	6.29	0.71	3.13333	6.1	7.57	4.2	5.95667	7.49	7.09	6.83	7.13667	0	1	0.89	0.63				c87268f1p01194	0.3	0.95	3.13333	5.95667	7.13667	0.63
	c87389f1p142948 sucrose synthase	0.03	0	0	0.01	0	0	0	0	0.42	0.6	0.83	0.616667	0.23	1.71	0	0.646667	2.25	0.33	1.71	1.43	0	0.14	0.06	0.0666667				c87389f1p142948	0.01	0	0.616667	0.646667	1.43	0.0666667
	c92044f1p02768 sucrose synthase	0.53	0.19	0.55	0.423333	1.99	1.14	0	1.04333	3.36	3.79	4.25	3.8	2.41	4.64	2.63	3.22667	7.15	3.49	6.5	5.71333	0.28	0.95	0.35	0.526667				c92044f1p02768	0.423333	1.04333	3.8	3.22667	5.71333	0.526667
	c93008f1p32673 sucrose synthase	0.6	0.94	0.49	0.676667	1.88	0.28	0.31	0.823333	2.58	4.24	3.68	3.5	2.91	4.01	1.79	2.90333	7.59	5.43	8.91	7.31	0.56	1.16	1.23	0.983333				c93008f1p32673	0.676667	0.823333	3.5	2.90333	7.31	0.983333
	c94081f1p12794 sucrose synthase	0.08	0.1	0.22	0.133333	0	0.54	0	0.18	0.6	1.02	1.25	0.956667	1.19	2.74	1.1	1.67667	3.01	1.67	2.83	2.50333	0.05	0.69	0.47	0.403333				c94081f1p12794	0.133333	0.18	0.956667	1.67667	2.50333	0.403333
	c94386f1p02539 sucrose synthase	0.43	0	0	0.143333	0	0	0	0	0	0.12	0	0.04	0.74	2.36	2.68	1.92667	0	0.46	0.24	0.233333	0	0.25	0	0.0833333				c94386f1p02539	0.143333	0	0.04	1.92667	0.233333	0.0833333
	c98296f1p01331 sucrose synthase	0.11	0.77	1.09	0.656667	3.3	0.61	0.18	1.36333	3.21	3.49	4.6	3.76667	5	12.46	5.71	7.72333	8.78	2.6	9.53	6.97	0.88	1.24	1.57	1.23				c98296f1p01331	0.656667	1.36333	3.76667	7.72333	6.97	1.23
	c98328f1p02743 sucrose synthase	0	0.17	0.01	0.06	0.48	0	0	0.16	0.45	0.54	3.54	1.51	1.51	2.7	2.41	2.20667	3.97	1.05	5.4	3.47333	0.17	0.81	0.19	0.39				c98328f1p02743	0.06	0.16	1.51	2.20667	3.47333	0.39
	c98594f1p01002 sucrose synthase 1	0	0.25	0	0.0833333	0	0	0	0	0	0	0	0	0	0	0.6	0.2	0	0	2.28	0.76	0.22	0.05	0.4	0.223333				c98594f1p01002	0.0833333	0	0	0.2	0.76	0.223333
	c99004f1p02866 sucrose synthase	0.03	0.41	0.37	0.27	0.93	1.27	0.37	0.856667	1.09	4.48	4.26	3.27667	3.87	8.04	3.28	5.06333	8.35	2.48	12.42	7.75	0	0.86	0.33	0.396667				c99004f1p02866	0.27	0.856667	3.27667	5.06333	7.75	0.396667
	c99109f1p142868 sucrose synthase	0	0	0.11	0.0366667	0	0	0.19	0.0633333	0	0	0	0	0	0.69	0.5	0.396667	0	0	0	0	0	0	0	0				c99109f1p142868	0.0366667	0.0633333	0	0.396667	0	0
		QL				QB				QM				QR				QT				Q5
SUSY4	Name	R1	R2	R3		R1	R2	R3		R1	R2	R3		R1	R2	R3		R1	R2	R3		R1	R2	R3					Name	QL	QB	QM	QR	QT	Q5
	c10094f2p0745 sucrose synthase 1	0	0	0	0	0	0	0	0	0	0	0	0	0	0	0	0	0	0	0	0	0	0	0	0				c10094f2p0745	0	0	0	0	0	0
	c107890f1p01311 sucrose synthase 1	0	1.06	1.04	0.7	2.9	0	0	0.966667	0.39	0	0	0.13	0.33	0	0.73	0.353333	0	0.63	0.37	0.333333	0.16	0.46	0.48	0.366667				c107890f1p01311	0.7	0.966667	0.13	0.353333	0.333333	0.366667
	c14736f1p0994 sucrose synthase 1	0	0	0	0	0	0	0	0	0.22	0	0	0.0733333	0	0	0	0	0	0	0	0	0	0.16	0.23	0.13				c14736f1p0994	0	0	0.0733333	0	0	0.13
	c16289f1p1501 sucrose synthase 1	0	0.14	0.08	0.0733333	0.41	0.43	0	0.28	0.79	1.18	2.12	1.36333	0.22	0.27	0.15	0.213333	0	0.41	1.44	0.616667	0	0.32	0	0.106667				c16289f1p1501	0.0733333	0.28	1.36333	0.213333	0.616667	0.106667
	c28628f1p01208 sucrose synthase 1	0.53	1.15	0.85	0.843333	2.81	0.54	0.13	1.16	4.65	9.07	5.18	6.3	0.6	2.28	1.3	1.39333	1.92	0.91	2.48	1.77	0.29	0.62	0.79	0.566667				c28628f1p01208	0.843333	1.16	6.3	1.39333	1.77	0.566667
	c37122f1p01052 sucrose synthase 1	0.78	0	0	0.26	0	0	0	0	0	0	0	0	0	0	0	0	0	0	0	0	0	0	0	0				c37122f1p01052	0.26	0	0	0	0	0
	c55075f1p01581 sucrose synthase 2	0	0	0	0	0	0	0.1	0.0333333	0	0	0	0	0	0	0	0	0	0	0	0	0	0	0	0				c55075f1p01581	0	0.0333333	0	0	0	0
	c56453f1p13241 sucrose synthase 2	0.69	0.54	1.23	0.82	3.2	0	0.14	1.11333	3.57	8.05	3.7	5.10667	0.51	1.41	1.73	1.21667	2.98	0.4	1.37	1.58333	0.28	0.78	0.53	0.53				c56453f1p13241	0.82	1.11333	5.10667	1.21667	1.58333	0.53
	c75113f1p01829 sucrose synthase 2	0.36	0	0	0.12	0	0	0	0	0	0	0	0	0	0	0	0	0	0	0	0	0	0	0	0				c75113f1p01829	0.12	0	0	0	0	0
	c76991f1p01234	0	0	0	0	0	0	0	0	0	2.63	1.97	1.53333	0	0	0	0	0	0	0.19	0.0633333	0	0	0	0				c76991f1p01234	0	0	1.53333	0	0.0633333	0
	c81016f2p32950 sucrose synthase 2	0	0.67	0	0.223333	1.64	0	0	0.546667	2.8	7.16	2.87	4.27667	0.45	2.6	1.51	1.52	2.22	0.72	0	0.98	0.09	0.33	0.45	0.29				c81016f2p32950	0.223333	0.546667	4.27667	1.52	0.98	0.29
	c87962f1p22910 sucrose synthase 2	1.55	2.26	2.34	2.05	2.47	0.85	0.71	1.34333	5.14	9.47	6.99	7.2	0.9	2.91	2.03	1.94667	4.97	3	3.05	3.67333	1.25	2.27	1.83	1.78333				c87962f1p22910	2.05	1.34333	7.2	1.94667	3.67333	1.78333
	c94126f1p02442 sucrose synthase 2	0	0	0	0	0	0	0	0	0	0	0	0	0.01	0	0	0.00333333	0	0.03	0	0.01	0	0	0	0				c94126f1p02442	0	0	0	0.00333333	0.01	0
	c99274f1p03496 sucrose synthase 2	0.65	0.62	1	0.756667	0.95	0.4	0.07	0.473333	1.11	2.58	1.6	1.76333	0.44	0.56	1.46	0.82	0.69	0.76	0.77	0.74	0.3	0.95	0.58	0.61				c99274f1p03496	0.756667	0.473333	1.76333	0.82	0.74	0.61
		QL				QB				QM				QR				QT				Q5
SUSY7	Name	R1	R2	R3		R1	R2	R3		R1	R2	R3		R1	R2	R3		R1	R2	R3		R1	R2	R3					Name	QL	QB	QM	QR	QT	Q5
	c96232f1p0928 sucrose synthase 7-like	1.62	4.59	4.4	3.53667	5.2	0.7	0.33	2.07667	6.72	16.92	8.45	10.6967	6.86	10.52	5.43	7.60333	31.99	8.97	31.26	24.0733	0.6	2.59	2.02	1.73667				c96232f1p0928	3.53667	2.07667	10.6967	7.60333	24.0733	1.73667
	c65347f1p02616 sucrose synthase 7-like	0.17	0.32	0.23	0.24	0.27	0	0	0.09	0.53	0.38	0.44	0.45	6.05	9.79	4.59	6.81	19.81	7.74	32.11	19.8867	0.11	0.26	0.04	0.136667				c65347f1p02616	0.24	0.09	0.45	6.81	19.8867	0.136667
KQ228		KLeaf1				Kbottom				Kmiddle				Kroot				Ktop				KLeaf5
SUSY1	Name	R1	R2	R3		R1	R2	R3		R1	R2	R3		R1	R2	R3		R1	R2	R3		R1	R2	R3					Name	KL	KB	KM	KR	KT	K5
	c102713f3p44436 sucrose synthase	0	0.06	0	0.02	1.86	0	0	0.62	2.19	0.46	1.4	1.35	8.16	3.28	4.95	5.46333	1.63	15.66	22.91	13.4	0.01	0.28	0.12	0.136667				c102713f3p44436	0.02	0.62	1.35	5.46333	13.4	0.136667
	c108351f1p54425 sucrose synthase	0	0	0.05	0.0166667	0.94	0	0.09	0.343333	0.59	0.14	0.93	0.553333	5.93	2.15	3.25	3.77667	1.49	5.87	13.03	6.79667	0.01	0.19	0.06	0.0866667				c108351f1p54425	0.0166667	0.343333	0.553333	3.77667	6.79667	0.0866667
	c109934f1p24379 sucrose synthase	0.08	0	0.05	0.0433333	0.68	0	0	0.226667	0.74	0	0.42	0.386667	6.82	3.63	3.09	4.51333	1.07	13.58	13.17	9.27333	0	0.07	0.05	0.04				c109934f1p24379	0.0433333	0.226667	0.386667	4.51333	9.27333	0.04
	c115017f2p72973 sucrose synthase	0.14	0	0.08	0.0733333	5.24	0.12	0.34	1.9	3.49	1.46	2.57	2.50667	42.68	28.18	33.2	34.6867	12.5	52.83	57.84	41.0567	0.33	0.2	0.07	0.2				c115017f2p72973	0.0733333	1.9	2.50667	34.6867	41.0567	0.2
	c115564f3p41962 sucrose synthase	0	0	0	0	0.71	0	0	0.236667	0.2	1.07	0.39	0.553333	6.75	4.22	5.73	5.56667	1.31	9.5	8.53	6.44667	0	0.07	0.07	0.0466667				c115564f3p41962	0	0.236667	0.553333	5.56667	6.44667	0.0466667
	c116088f1p0905	0	0	0	0	0	0	0	0	0	0	0	0	0	0	0	0	0	0	0	0	0	0	0	0				c116088f1p0905	0	0	0	0	0	0
	c24277f1p01267 sucrose synthase 1	0	0	0.13	0.0433333	2.79	0.05	0	0.946667	1.08	0.39	0.33	0.6	34.14	18.34	20.35	24.2767	6.24	30.32	34.17	23.5767	0.22	0.11	0.05	0.126667				c24277f1p01267	0.0433333	0.946667	0.6	24.2767	23.5767	0.126667
	c36015f2p11118 sucrose synthase	0	0.05	0	0.0166667	0.25	0	0	0.0833333	0.23	0	0	0.0766667	3.25	1.98	2.6	2.61	0	4.81	3.38	2.73	0	0	0.03	0.01				c36015f2p11118	0.0166667	0.0833333	0.0766667	2.61	2.73	0.01
	c71489f1p01756 sucrose synthase	0	0	0	0	1.42	0.17	0	0.53	0.52	0.14	0.55	0.403333	17	8.77	9.01	11.5933	1.31	16.76	12.83	10.3	0	0.05	0	0.0166667				c71489f1p01756	0	0.53	0.403333	11.5933	10.3	0.0166667
	c74543f1p21553 sucrose synthase	0	0	0	0	4.68	0.08	0	1.58667	3.34	0.44	2.09	1.95667	52.18	31.19	30.11	37.8267	14	60.79	61.44	45.41	0	0.16	0.02	0.06				c74543f1p21553	0	1.58667	1.95667	37.8267	45.41	0.06
	c79964f3p01080	0	0	0	0	0	0	0	0	0	0	0	0	0.17	0	0	0.0566667	0	0.14	0	0.0466667	0	0	0	0				c79964f3p01080	0	0	0	0.0566667	0.0466667	0
	c80748f4p123011 sucrose synthase	0	0	0.13	0.0433333	4.05	0	0.19	1.41333	3.58	1.17	2.31	2.35333	48.22	33.73	35.5	39.15	17.37	56.54	55.14	43.0167	0.09	0.15	0.29	0.176667				c80748f4p123011	0.0433333	1.41333	2.35333	39.15	43.0167	0.176667
	c81187f1p11415 sucrose synthase	0	0.02	0.12	0.0466667	5.29	0	0.09	1.79333	4.13	1.05	3.21	2.79667	41.7	28.2	24.81	31.57	5.97	52.58	52.2	36.9167	0.07	0.19	0.1	0.12				c81187f1p11415	0.0466667	1.79333	2.79667	31.57	36.9167	0.12
	c87566f2p02873 sucrose synthase	0	0.08	0	0.0266667	1.96	0	0.04	0.666667	1.37	0.36	0.86	0.863333	18.24	13.05	19.04	16.7767	7.04	24.77	23.45	18.42	0	0.11	0	0.0366667				c87566f2p02873	0.0266667	0.666667	0.863333	16.7767	18.42	0.0366667
	c90355f8p113016 sucrose synthase	0	0	0.13	0.0433333	7.14	0	0	2.38	3.53	0.82	2.19	2.18	60.61	34.84	41.93	45.7933	9.88	70.52	82.67	54.3567	0.17	0.2	0	0.123333				c90355f8p113016	0.0433333	2.38	2.18	45.7933	54.3567	0.123333
	c91576f1p32989 sucrose synthase	0	0	0.06	0.02	0.49	0	0	0.163333	0.76	0.19	0.83	0.593333	5.95	2.73	5.91	4.86333	0.99	9.46	7.2	5.88333	0	0	0	0				c91576f1p32989	0.02	0.163333	0.593333	4.86333	5.88333	0
	c94476f1p02973 sucrose synthase	0.16	0.03	0.16	0.116667	0.18	0	0	0.06	0.21	0.2	0.43	0.28	1.72	0.35	0.11	0.726667	0	1.27	1.36	0.876667	0.12	0.12	0.06	0.1				c94476f1p02973	0.116667	0.06	0.28	0.726667	0.876667	0.1
	c96469f1p52803 sucrose synthase	0	0	0	0	0	0	0.09	0.03	0	0	0.57	0.19	26.35	21.53	23.65	23.8433	11.85	40.47	21.88	24.7333	0	0	0.12	0.04				c96469f1p52803	0	0.03	0.19	23.8433	24.7333	0.04
		KL1				KB				KM				KR				KT				K5
SUSY2	Name	R1	R2	R3		R1	R2	R3		R1	R2	R3		R1	R2	R3		R1	R2	R3		R1	R2	R3					Name	QL	QB	QM	QR	QT	Q5
	c104204f1p22473 sucrose synthase	0.05	0	0	0.0166667	0	0	0.56	0.186667	0.45	0.4	0.47	0.44	8.93	3.44	4.78	5.71667	4.45	3.58	0.11	2.71333	0	0.36	0.19	0.183333				c104204f1p22473	0.0166667	0.186667	0.44	5.71667	2.71333	0.183333
	c108430f1p04672 sucrose synthase	0.1	0.05	0.07	0.0733333	0.01	0.06	0.45	0.173333	0.25	0.05	0.06	0.12	4.61	1.95	0.81	2.45667	1.33	0.85	0.11	0.763333	0.04	0.29	0.02	0.116667				c108430f1p04672	0.0733333	0.173333	0.12	2.45667	0.763333	0.116667
	c111075f1p04588 sucrose synthase	0.28	0.05	0.15	0.16	0.06	0.03	0.86	0.316667	0.86	0.23	0.38	0.49	5.38	1.3	1.63	2.77	2.59	1.9	0.24	1.57667	0.12	1.05	0.2	0.456667				c111075f1p04588	0.16	0.316667	0.49	2.77	1.57667	0.456667
	c115395f1p02870 sucrose synthase	0	0	0	0	0	0	0	0	0	0	0.02	0.00666667	4.68	1.81	0.31	2.26667	0	0	0	0	0	0.00798	0	0.00266				c115395f1p02870	0	0	0.00666667	2.26667	0	0.00266
	c118168f1p02827 sucrose synthase	0	0	0	0	0	0	0	0	0	0	0	0	0	0	0.03	0.01	0	0.25	0	0.0833333	0	0.02	0	0.00666667				c118168f1p02827	0	0	0	0.01	0.0833333	0.00666667
	c119532f1p02948 sucrose synthase	0	0.05	0	0.0166667	0	0	0.1	0.0333333	0.43	0.18	0.5	0.37	12.68	5.48	4	7.38667	3.45	1.69	0.46	1.86667	0.13	0.12	0.14	0.13				c119532f1p02948	0.0166667	0.0333333	0.37	7.38667	1.86667	0.13
	c122106f1p32763 sucrose synthase	0	0	0.05	0.0166667	0	0	0	0	0	0	0	0	6.12	3.31	0.62	3.35	0	0	0	0	0	0	0	0				c122106f1p32763	0.0166667	0	0	3.35	0	0
	c122675f5p152686 sucrose synthase	0	0	0	0	0	0	0	0	0	0	0	0	0	0	0	0	0	0	0	0	0	0	0	0				c122675f5p152686	0	0	0	0	0	0
	c123323f40p222788 sucrose synthase	0	0	0	0	0	0	0	0	0.2	0	0	0.0666667	1.35	0.54	0.16	0.683333	0.46	0.27	0	0.243333	0	0.07	0	0.0233333				c123323f40p222788	0	0	0.0666667	0.683333	0.243333	0.0233333
	c123959f1p02764 sucrose synthase	0.27	0	0	0.09	0.23	0	0	0.0766667	0.55	0.52	0	0.356667	2.12	2.05	2.8	2.32333	2.26	1.35	0.36	1.32333	0	0.21	0.16	0.123333				c123959f1p02764	0.09	0.0766667	0.356667	2.32333	1.32333	0.123333
	c124184f1p02751 sucrose synthase	0	0	0	0	0	0	0.36	0.12	0.34	0	0	0.113333	0.18	0.43	0.15	0.253333	0	0.11	0.23	0.113333	0	0	0	0				c124184f1p02751	0	0.12	0.113333	0.253333	0.113333	0
	c26397f1p01230 sucrose synthase 1	0	0	0.05	0.0166667	0	0.1	2.39	0.83	2.03	0	0.98	1.00333	22.04	11.19	6.11	13.1133	7.15	5.28	0.42	4.28333	0.23	0.47	0.28	0.326667				c26397f1p01230	0.0166667	0.83	1.00333	13.1133	4.28333	0.326667
	c28022f1p0543 sucrose synthase 1	1.81	0	0.51	0.773333	0	0.99	2.44	1.14333	0.26	1.49	0	0.583333	1.05	1.01	1.52	1.19333	3.98	0.84	0	1.60667	0	1.57	0.35	0.64				c28022f1p0543	0.773333	1.14333	0.583333	1.19333	1.60667	0.64
	c38147f2p0409 sucrose synthase	0	0	0	0	0	0	0.85	0.283333	1.35	0.91	0.32	0.86	11.07	6.67	2.92	6.88667	2.1	1.11	0	1.07	0	0.38	0.27	0.216667				c38147f2p0409	0	0.283333	0.86	6.88667	1.07	0.216667
	c49113f2p01022	0.13	0	0.62	0.25	0.75	0	0.14	0.296667	3.37	0	0	1.12333	26.03	7.35	5.62	13	5.71	4.89	0	3.53333	0.18	0.96	0	0.38				c49113f2p01022	0.25	0.296667	1.12333	13	3.53333	0.38
	c5468f3p32282 sucrose synthase	0	0	0	0	0	0	0	0	0	0	0	0	0	0	0	0	0	0	0	0	0	0	0	0				c5468f3p32282	0	0	0	0	0	0
	c60373f1p01298 sucrose synthase	0	0	0	0	0	0	0	0	0	0	0	0	0.53	0.08	0.03	0.213333	0	0	0	0	0	0	0.01	0.00333333				c60373f1p01298	0	0	0	0.213333	0	0.00333333
	c63372f1p11403 sucrose synthase	0.24	0	0	0.08	0	0	3.95	1.31667	1.33	0	1.2	0.843333	19.23	10.84	6.32	12.13	7.77	4.75	0	4.17333	0	0	0.1	0.0333333				c63372f1p11403	0.08	1.31667	0.843333	12.13	4.17333	0.0333333
	c68367f1p12019 sucrose synthase	0	0	0	0	0	0	1.49	0.496667	0.44	0	0	0.146667	3.86	3.43	3.4	3.56333	5.39	5.01	0	3.46667	0	0.07	0.02	0.03				c68367f1p12019	0	0.496667	0.146667	3.56333	3.46667	0.03
	c73704f1p31559 sucrose synthase	0	0	0	0	0	0	0	0	0	0	0	0	0.03	0	0	0.01	0	0	0	0	0	0	0.01	0.00333333				c73704f1p31559	0	0	0	0.01	0	0.00333333
	c74711f1p0808	0	0.07	0	0.0233333	0	0	0	0	0	0	0	0	2.97	2.06	1.29	2.10667	0	0	0	0	0	0.3	0.04	0.113333				c74711f1p0808	0.0233333	0	0	2.10667	0	0.113333
	c82447f1p02646 sucrose synthase	0	0	0	0	0	0	0.1	0.0333333	0.31	0.14	0	0.15	1.05	0.18	0.94	0.723333	0.68	0.43	0.15	0.42	0.1	0.25	0.06	0.136667				c82447f1p02646	0	0.0333333	0.15	0.723333	0.42	0.136667
	c83787f1p02009 sucrose synthase	0	0	0	0	0.22	0	0	0.0733333	0	0	0.06	0.02	0	0.66	0.44	0.366667	0	0	0.3	0.1	0	0	0	0				c83787f1p02009	0	0.0733333	0.02	0.366667	0.1	0
	c85003f1p01972 sucrose synthase	0.48	0	0	0.16	0.07	0.36	0	0.143333	0	0	0.07	0.0233333	0	1.32	1.72	1.01333	0	0	1.49	0.496667	0	0	0	0				c85003f1p01972	0.16	0.143333	0.0233333	1.01333	0.496667	0
	c86130f1p01915 sucrose synthase	0	0	0	0	0	0	0	0	0.35	0	0	0.116667	0	0	0	0	0	0	0	0	0	0	0	0				c86130f1p01915	0	0	0.116667	0	0	0
	c86941f6p222809 sucrose synthase	0	0	0	0	0	0	0	0	0	0.09	0	0.03	0	0	0	0	0.98	0.24	0	0.406667	0	0	0	0				c86941f6p222809	0	0	0.03	0	0.406667	0
	c87214f1p02050 sucrose synthase	0	0.07	0.06	0.0433333	0	0	1.18	0.393333	1.44	0.18	1.9	1.17333	34.23	17.39	20.97	24.1967	27.65	32.33	5.64	21.8733	0.13	0.22	0.05	0.133333				c87214f1p02050	0.0433333	0.393333	1.17333	24.1967	21.8733	0.133333
	c87268f1p01194 sucrose synthase	0.31	0.04	0.05	0.133333	0.11	0	0.29	0.133333	0	0.42	0	0.14	0.83	3.01	1.65	1.83	0	1.59	0	0.53	0	0	0	0				c87268f1p01194	0.133333	0.133333	0.14	1.83	0.53	0
	c87389f1p142948 sucrose synthase	0	0	0	0	0	0	0.42	0.14	0	0	0	0	0.46	0.24	0	0.233333	2.71	0.36	0	1.02333	0	0.05	0	0.0166667				c87389f1p142948	0	0.14	0	0.233333	1.02333	0.0166667
	c92044f1p02768 sucrose synthase	0.02	0	0.04	0.02	0	0	2.02	0.673333	1.19	0.2	0.87	0.753333	11.95	5.46	4.93	7.44667	4.2	4.99	0.35	3.18	0.13	0	0.35	0.16				c92044f1p02768	0.02	0.673333	0.753333	7.44667	3.18	0.16
	c93008f1p32673 sucrose synthase	0.67	0.27	0.36	0.433333	0	0	4.12	1.37333	4.81	1.58	1.04	2.47667	26.9	12.91	14.54	18.1167	15.69	7.25	2.13	8.35667	0.59	2.43	1.38	1.46667				c93008f1p32673	0.433333	1.37333	2.47667	18.1167	8.35667	1.46667
	c94081f1p12794 sucrose synthase	0.08	0	0	0.0266667	0.05	0	0.49	0.18	0.71	0.13	0	0.28	2.51	1.3	1.06	1.62333	1.5	1.52	0	1.00667	0	0.26	0.03	0.0966667				c94081f1p12794	0.0266667	0.18	0.28	1.62333	1.00667	0.0966667
	c94386f1p02539 sucrose synthase	0.09	0	0	0.03	0	0	1.63	0.543333	1.03	0	0	0.343333	22.37	11.22	5.65	13.08	2.83	0.6	1.34	1.59	0	0.8	0.42	0.406667				c94386f1p02539	0.03	0.543333	0.343333	13.08	1.59	0.406667
	c98296f1p01331 sucrose synthase	0	0.13	0.37	0.166667	0	0.19	0	0.0633333	3.04	1.44	1.04	1.84	23.87	7.37	8.32	13.1867	4.35	2.92	0.79	2.68667	0.37	0.48	0.24	0.363333				c98296f1p01331	0.166667	0.0633333	1.84	13.1867	2.68667	0.363333
	c98328f1p02743 sucrose synthase	0	0	0	0	0	0	0	0	0.2	0.29	0	0.163333	2.06	0.8	0.35	1.07	0.62	0	0	0.206667	0	0.06	0.02	0.0266667				c98328f1p02743	0	0	0.163333	1.07	0.206667	0.0266667
	c98594f1p01002 sucrose synthase 1	0	0	0	0	0	0	0	0	0	0	0.78	0.26	0	2.98	0	0.993333	0	0	0	0	0	0.02	0.3	0.106667				c98594f1p01002	0	0	0.26	0.993333	0	0.106667
	c99004f1p02866 sucrose synthase	0.43	0	0.05	0.16	0	0.04	2.9	0.98	1.89	1.05	1.26	1.4	21.99	9.4	7.43	12.94	8.81	8.33	0	5.71333	0.16	0.38	0.07	0.203333				c99004f1p02866	0.16	0.98	1.4	12.94	5.71333	0.203333
	c99109f1p142868 sucrose synthase	0	0	0.15	0.05	0	0	0.14	0.0466667	0	0	0	0	1.18	1.71	0.64	1.17667	0	0	0	0	0	0	0	0				c99109f1p142868	0.05	0.0466667	0	1.17667	0	0
		KL1				KB				KM				KR				KT				K5
SUSY4	Name	R1	R2	R3		R1	R2	R3		R1	R2	R3		R1	R2	R3		R1	R2	R3		R1	R2	R3					Name	QL	QB	QM	QR	QT	Q5
	c10094f2p0745 sucrose synthase 1	0	0	0	0	0	0	4.54	1.51333	0	0	0	0	0	0	0	0	0	0	0	0	0	0	0	0				c10094f2p0745	0	1.51333	0	0	0	0
	c107890f1p01311 sucrose synthase 1	0.35	0	1.47	0.606667	0	0	0	0	2.42	0	0	0.806667	1.51	0.69	2.7	1.63333	1.51	0	0	0.503333	1.16	2.07	0	1.07667				c107890f1p01311	0.606667	0	0.806667	1.63333	0.503333	1.07667
	c14736f1p0994 sucrose synthase 1	0	0	0	0	0	0	1.94	0.646667	0	0	0	0	0	0	0	0	0.34	0	0	0.113333	0	0	0	0				c14736f1p0994	0	0.646667	0	0	0.113333	0
	c16289f1p1501 sucrose synthase 1	0	0.11	0.2	0.103333	0	0.51	5.05	1.85333	2.06	0	0.26	0.773333	0.56	0.13	0.6	0.43	0.51	0.3	0	0.27	0.22	0	0	0.0733333				c16289f1p1501	0.103333	1.85333	0.773333	0.43	0.27	0.0733333
	c28628f1p01208 sucrose synthase 1	2.13	0.42	1.37	1.30667	0.39	0.37	0	0.253333	2.57	0.21	1.24	1.34	1.29	0.21	0.4	0.633333	3.77	2.32	0.45	2.18	0.86	1.34	1.03	1.07667				c28628f1p01208	1.30667	0.253333	1.34	0.633333	2.18	1.07667
	c37122f1p01052 sucrose synthase 1	0	0	0	0	0	0	1.23	0.41	0	0	0	0	0	0	0	0	0	0	0	0	0	0	0	0				c37122f1p01052	0	0.41	0	0	0	0
	c55075f1p01581 sucrose synthase 2	0.9	0.66	1.38	0.98	0	0.16	3.04	1.06667	1.65	0	0.98	0.876667	0.63	0.24	0.42	0.43	0.76	1.63	0	0.796667	1.34	1.83	1.87	1.68				c55075f1p01581	0.98	1.06667	0.876667	0.43	0.796667	1.68
	c56453f1p13241 sucrose synthase 2	0.81	0.54	1.51	0.953333	0.53	0	0	0.176667	1.98	1.11	0.54	1.21	1.17	0.97	1.5	1.21333	2.84	2.32	0.32	1.82667	1.16	1.53	0.67	1.12				c56453f1p13241	0.953333	0.176667	1.21	1.21333	1.82667	1.12
	c75113f1p01829 sucrose synthase 2	0	0	0	0	0	0	0	0	0	0	0	0	0	0.03	0	0.01	2.94	0.24	0	1.06	0	0	0	0				c75113f1p01829	0	0	0	0.01	1.06	0
	c76991f1p01234	0	0.35	0	0.116667	0	0	8.08	2.69333	0.22	1.2	1.15	0.856667	0	0	0	0	0	2.82	0.49	1.10333	0	0	1.12	0.373333				c76991f1p01234	0.116667	2.69333	0.856667	0	1.10333	0.373333
	c81016f2p32950 sucrose synthase 2	2.78	0.74	2.88	2.13333	0.32	0.56	10.45	3.77667	7.31	2.29	1.67	3.75667	3.66	1.81	2.32	2.59667	7.31	3.83	1.23	4.12333	2.13	3.2	2.57	2.63333				c81016f2p32950	2.13333	3.77667	3.75667	2.59667	4.12333	2.63333
	c87962f1p22910 sucrose synthase 2	1.77	0.32	3.19	1.76	0	0	0.23	0.0766667	4.29	1.96	2.63	2.96	1.9	1.17	2.47	1.84667	4.66	4.17	0.3	3.04333	2.95	5.37	2.19	3.50333				c87962f1p22910	1.76	0.0766667	2.96	1.84667	3.04333	3.50333
	c94126f1p02442 sucrose synthase 2	0.14	0	0.06	0.0666667	0	0.03	1.55	0.526667	0.18	0.34	0.36	0.293333	0	0.16	0.21	0.123333	0.15	0.19	0.05	0.13	0.04	0.13	0.04	0.07				c94126f1p02442	0.0666667	0.526667	0.293333	0.123333	0.13	0.07
	c99274f1p03496 sucrose synthase 2	0.59	0.18	0.76	0.51	0.25	0.35		0.3	2.22	0.9	0.26	1.12667	0.77	0.36	0.45	0.526667	0.9	1.91	0.1	0.97	0.51	1.26	0.79	0.853333				c99274f1p03496	0.51	0.3	1.12667	0.526667	0.97	0.853333
		KL1				KB				KM				KR				KT				K5
SUSY7	Name	R1	R2	R3		R1	R2	R3		R1	R2	R3		R1	R2	R3		R1	R2	R3		R1	R2	R3					Name	QL	QB	QM	QR	QT	Q5
	c96232f1p0928 sucrose synthase 7-like	0.29	0.23	0.47	0.33	6.87	0.13	0	2.33333	3.94	3.29	9.13	5.45333	9.84	5.33	8.23	7.8	2.78	21.47	17.68	13.9767	0.55	0.91	0.87	0.776667				c96232f1p0928	0.33	2.33333	5.45333	7.8	13.9767	0.776667
	c65347f1p02616 sucrose synthase 7-like	0	0.16	0.22	0.126667	0.71	0.07	0.1	0.293333	0.21	0.52	0.89	0.54	8.57	2.73	5.75	5.68333	4.13	15.32	5.58	8.34333	0.37	0.14	0.11	0.206667				c65347f1p02616	0.126667	0.293333	0.54	5.68333	8.34333	0.206667
