# Supplementary material for: Analysis of the diversity and tissue specificity of sucrose synthase genes in the long read transcriptome of sugarcane
Source: BMC Plant Biol. 2019 Apr 25;19:160. doi: 10.1186/s12870-019-1733-y (PMC6485122; doi:10.1186/s12870-019-1733-y)
Supplement: Supplementary file 2 — Figure S1. Identification and sequence retrieval of SuSy transcripts from the SUGIT transcriptome reference database. Shown here is the reads mapping to the reference SuSy4 gene from sugarcane using large gap mapping tool in the CLC-WB v 10. Figure S2. Alignment of nucleotide sequences of the SUGIT-SuSy1 transcripts with the reference sequences using Geneious v.11. Reference genes used in the alignment are from Sorghum accession numbers NC_012870, XM_002465116; bottom with Zea mays NC_024467 and NM_001111941. Figure S3. Alignment of nucleotide sequences of the SUGIT-SuSy2 transcripts with the reference sequences using Geneious v.11. Reference genes for alignment is from Saccharum officinarum, accession number AY118266 and its mRNA and cDNA sequences. Figure S4. Alignment of nucleotide sequences of the SUGIT-SuSy4 transcripts with the reference sequences using Geneious v.11. Reference genes used for alignment are from Zea mays accession numbers NC_012870 and mRNA and cDNA sequences of accession XM_2465268. Figure S5. Alignment of nucleotide sequences of the SUGIT-SuSy7 transcripts with the reference sequences using Geneious v.11. Reference genes used are from Zea mays accession numbers NC_024463 and mRNA and cDNA sequences of accession number XM_008646897. Figure S6. Conserved exon-intron structure across the monocots species available in Phytozome. Using BLAST tool available in the GBrowse, the SuSy transcripts were annotated with Sorghum as the reference genome. Figure S7. a. In genotype KQ228 SuSy 1, 2 and 7 have significantly different expression between each of the tissue types, based on one -way ANOVA results p < 0.01. b. Based on tukey t-test results the expression rates of SuSy 1, 2 and 7 are significantly higher in root and top internode tissue. Analysis undertaken in SPS stats v. 23. Figure S8. a. In genotype Q208 SuSy 1, 2 and 7 have significantly different expression between each of the tissue types, based on one -way ANOVA results p < 0.01. b. Based on t [file 12870_2019_1733_MOESM2_ESM.xlsx]

## Sheet: Sup Fig1
		Supplementary Fig.1. Identification and sequence retrieval of SuSy transcripts from the SUGIT transcriptome reference database. Shown here is the reads mapping to the reference SuSy 4 gene from sugarcane using large gap mapping tool in the CLC-WB v 10.

## Sheet: Sup Fig 2
					Supplementary Fig.2. Alignment of nucleotide sequences of SUGIT-SuSy1 transcripts with the reference sequences using Geneious v9. Reference genes used in the alignment are from Sorghum accession numbers NC_012870, XM_002465116; bottom with Zea mays NC_024467 and NM_001111941

## Sheet: Sup Fig 3
						Supplementary Fig.3. Alignment of nucleotide sequences of SUGIT-SuSy 2 transcripts with the reference sequences using Geneious v9. Reference genes for alignmnet is from Saccharum officinarum, accession number AY118266 and its mRNA and cDNA sequences

## Sheet: Sup Fig 4
						Supplementary Fig.4. Alignment of nucleotide sequences of SUGIT-SuSy4 transcripts with the reference sequences using Geneious v11. Reference genes used for alignment are from Zea mays accession numbers NC_012870 and mRNA and cDNA sequences of accession XM_2465268

## Sheet: Sup Fig 5
				Supplementary Fig.5 Alignment of nucleotide sequences of SUGIT-SuSy 7 transcripts with the reference sequences using Geneious v11. Reference genes used are from Zea mays accession numbers NC_024463 and mRNA and cDNA sequences of accession number XM_008646897

## Sheet: Sup Fig 6
			Supplementary Fig. 6 Conserved exon-intron structure across the monocots species available in Phytozome. Using BLAST tool available in the GBrowse, the SuSy transcripts were annotated with Sorghum as the reference genome

## Sheet: Sup Figure 7
																	b. TUKEY TEST
					a. ONE WAY ANOVA
																									Tissue Type	Numerical Group
																									Bottom Internode	1
																									Middle Internode	2
																									Top Internode	3
																									Root	4
																									1st Visible Dewlap Leaf	5
																									5th Visible Dewlap Leaf	6

## Sheet: Sup Figure 8
																b.TUKEY TEST
					a.ONE WAY ANOVA
																											Tissue Type	Numerical Group
																											Bottom Internode	1
																											Middle Internode	2
																											Top Internode	3
																											Root	4
																											1st Visible Dewlap Leaf	5
																											5th Visible Dewlap Leaf	6

## Sheet: Sup Figure 9
					Supplementary Fig 9. The 5' upstream sequence in one of the SuSy2 transcript spanning to 2243bp with an ORF length of 2409 bp

## Sheet: Supplementary Fig 10
					Supplementary Figure 10.Multiple sequence alignment of SuSy gene sequences used for phylogenetic analysis

[truncated: 2 more sheets: Sup Figure 11, Sup Fig 12]
